# Supplementary material for: A systematic comparison of eight new plastome sequences from Ipomoea L
Source: PeerJ. 2019 Mar 11;7:e6563. doi: 10.7717/peerj.6563 (PMC6417408; doi:10.7717/peerj.6563)
Supplement: Supplemental Information 2 [file peerj-07-6563-s002.xlsx]

## Sheet: coverage_stat
Sample	RawData(Gb)	CleanData(Gb)	Mapped_base(Gb)	Assem_base(bp)	Coverage
I. triloba	21.5	14.54	1.27	161269	7844.47
I. cordatotriloba	23.09	16.74	1.28	161242	7941.42
I. lacunosa	21.09	14.47	1.28	161446	7936.62
I. tabascana	23.85	12.53	1.11	161225	6915.65
I. X leucantha	25.45	12.8	1.19	161296	7373.68
I. cynanchifolia	22.02	15.96	1.28	161386	7938.61
I. splendor-sylvae	25.27	17.77	0.59	161721	3664.89
I. trifida	26.8	17.17	1.27	161395	7864.79
