# Supplementary material for: A systematic comparison of eight new plastome sequences from Ipomoea L
Source: PeerJ. 2019 Mar 11;7:e6563. doi: 10.7717/peerj.6563 (PMC6417408; doi:10.7717/peerj.6563)
Supplement: Supplemental Information 3 [file peerj-07-6563-s003.xlsx]

## Sheet: Sheet1
Genes found in the eight Ipomoea chloroplast genomes.
Photosynthesis related genes	ATP synthase	atpA, atpB, atpE, atpF, atpH, atpI
	NADH-dehydrogenase	ndhA, ndhB(2), ndhC, ndhD, ndhE, ndhF, ndhG, ndhH(2), ndhI, ndhJ, ndhK
	Cytochrome b/f complex	petA, petB, petD, petG, petL, petN
	Photosystem I	psaA, psaB, psaC, psaI, psaJ,
	Photosystem II	psbA, psbB, psbD, psbE, psbF, psbH, psbJ, psbK, psbL, psbM, psbZ
	Rubisco	rbcL
Transcription and translation related genes	Transcription	rpoA, rpoB, rpoC1, rpoC2
	Ribosomal proteins	rps2, rps3, rps4, rps7(2), rps8, rps11, rps12(3), rps14, rps15(2), rps16, rps18, rps19
	rRNA Gene	rrn5(2), rrn4.5(2), rrn16(2), rrn23(2)
	tRNA Genes	trnC-GCA, trnD-GUC, trnE-UUC, trnF-GAA, trnG-GCC, trnH-GUG, trnI-CAU(2), trnL-CAA(2), trnL-UAG, trnM-CAU(2), trnN-GUU(2), trnP-UGG, trnQ-UUG, trnR-ACG(2), trnR-UCU(1/2), trnS-GCU, trnS-GGA, trnS-UGA, trnT-GGU, trnT-UGU, trnV-GAC(2), trnW-CCA
Other genes	Carbon metabolism	cemA
	Fatty acid synthesis	accD
	Proteolysis	clpP
	RNA processing	matK
Genes of unknown function	Conserved reading frames	ycf1(2), ycf2(2), ycf3, ycf4, ycf15(2)
