# Supplementary material for: A systematic comparison of eight new plastome sequences from Ipomoea L
Source: PeerJ. 2019 Mar 11;7:e6563. doi: 10.7717/peerj.6563 (PMC6417408; doi:10.7717/peerj.6563)
Supplement: Supplemental Information 4 [file peerj-07-6563-s004.xlsx]

## Sheet: Ipomoea trifida
Genes with introns in Ipomoea trifida
Gene	Strand	Start	End	Exon I	Intron I	Exon II	Intron II	Exon III
trnK-UUU	-	1661	4273	37	2541	35
rps16	-	4902	5980	40	818	221
trnG-UCC	+	8737	9686	23	879	48
atpF	-	11987	13248	145	707	410
rpoC1	-	21234	24124	453	827	1611
ycf3	-	43827	45816	124	716	230	769	153
trnL-UAA	+	49026	49453	35	343	50
trnV-UAC	-	53157	53815	38	586	35
clpP	-	71954	73969	71	792	292	611	252
petB	+	76997	78399	6	755	642
petD	+	78606	79788	8	700	475
rpl16	-	83256	84718	9	1019	435
ndhB	-	95743	97940	777	671	750
trnI-GAU	+	103233	104234	37	930	35
trnA-UGC	+	104298	105181	38	811	35
ndhA	-	128548	131069	559	1424	539
trnA-UGC	-	143945	144828	38	811	35
trnI-GAU	-	144892	145893	37	930	35
ndhB	+	151186	153383	777	671	750

## Sheet: Ipomoea cynanchifolia
Genes with introns in Ipomoea cynanchifolia
Gene	Strand	Start	End	Exon I	Intron I	Exon II	Intron II	Exon III
trnK-UUU	-	1659	4263	37	2533	35
rps16	-	4892	5969	40	817	221
trnG-UCC	+	8722	9663	23	871	48
atpF	-	11966	13219	145	699	410
rpoC1	-	21204	24093	453	826	1611
ycf3	-	43805	45794	124	716	230	769	153
trnL-UAA	+	49031	49458	35	343	50
trnV-UAC	-	53163	53820	38	585	35
clpP	-	71920	73935	71	792	292	611	252
petB	+	76964	78365	6	754	642
petD	+	78572	79753	8	699	475
rpl16	-	83221	84684	9	1020	435
ndhB	-	95718	97915	777	671	750
trnI-GAU	+	103207	104208	37	930	35
trnA-UGC	+	104272	105155	38	811	35
ndhA	-	128440	130961	559	1424	539
trnA-UGC	-	143769	144652	38	811	35
trnI-GAU	-	144716	145717	37	930	35
ndhB	+	151009	153206	777	671	750

## Sheet: Ipomoea splendor-sylvae
Genes with introns in Ipomoea splendor-sylvae
Gene	Strand	Start	End	Exon I	Intron I	Exon II	Intron II	Exon III
trnK-UUU	-	1672	4258	37	2515	35
rps16	-	4887	5969	40	822	221
trnG-UCC	+	8731	9683	23	882	48
atpF	-	11985	13241	145	702	410
rpoC1	-	21230	24120	453	827	1611
ycf3	-	44114	46102	124	716	230	768	153
trnL-UAA	+	49318	49745	35	343	50
trnV-UAC	-	53466	54124	38	586	35
clpP	-	72362	74375	71	792	292	609	252
petB	+	77404	78805	6	754	642
petD	+	79012	80193	8	699	475
rpl16	-	83661	85125	9	1021	435
ndhB	-	96055	98252	777	671	750
trnI-GAU	+	103545	104546	37	930	35
trnA-UGC	+	104610	105493	38	811	35
ndhA	-	128833	131359	559	1429	539
trnA-UGC	-	144207	145090	38	811	35
trnI-GAU	-	145154	146155	37	930	35
ndhB	+	151448	153645	777	671	750

## Sheet: Ipomoea cordatotriloba
Genes with introns in Ipomoea cordatotriloba
Gene	Strand	Start	End	Exon I	Intron I	Exon II	Intron II	Exon III
trnK-UUU	-	1664	4259	37	2524	35
rps16	-	4886	5963	40	817	221
trnG-UCC	+	8726	9667	23	871	48
atpF	-	11969	13223	145	700	410
rpoC1	-	21210	24100	453	827	1611
ycf3	-	43800	45789	124	716	230	769	153
trnL-UAA	+	49027	49454	35	343	50
trnV-UAC	-	53164	53822	38	586	35
clpP	-	71914	73928	71	792	292	610	252
petB	+	76956	78357	6	754	642
petD	+	78564	79750	8	704	475
rpl16	-	83218	84683	9	1022	435
ndhB	-	95696	97893	777	671	750
trnI-GAU	+	103185	104186	37	930	35
trnA-UGC	+	104250	105133	38	811	35
ndhA	-	128392	130913	559	1424	539
trnA-UGC	-	143677	144560	38	811	35
trnI-GAU	-	144624	145625	37	930	35
ndhB	+	150917	153114	777	671	750

## Sheet: Ipomoea lacunosa
Genes with introns in Ipomoea lacunosa
Gene	Strand	Start	End	Exon I	Intron I	Exon II	Intron II	Exon III
trnK-UUU	-	1665	4260	37	2524	35
rps16	-	4887	5964	40	817	221
trnG-UCC	+	8729	9670	23	871	48
atpF	-	11971	13225	145	700	410
rpoC1	-	21210	24100	453	827	1611
ycf3	-	43807	45796	124	716	230	769	153
trnL-UAA	+	49016	49443	35	343	50
trnV-UAC	-	53151	53809	38	586	35
clpP	-	71900	73914	71	792	292	610	252
petB	+	76942	78343	6	754	642
petD	+	78550	79736	8	704	475
rpl16	-	83204	84668	9	1021	435
ndhB	-	95682	97879	777	671	750
trnI-GAU	+	103171	104172	37	930	35
trnA-UGC	+	104236	105119	38	811	35
ndhA	-	128470	130993	559	1426	539
trnA-UGC	-	143849	144732	38	811	35
trnI-GAU	-	144796	145797	37	930	35
ndhB	+	151089	153286	777	671	750

## Sheet: Ipomoea X leucantha
Genes with introns in Ipomoea X leucantha
Gene	Strand	Start	End	Exon I	Intron I	Exon II	Intron II	Exon III
trnK-UUU	-	1687	4286	37	2528	35
rps16	-	4913	5990	40	817	221
trnG-UCC	+	8752	9693	23	871	48
atpF	-	11995	13247	145	698	410
rpoC1	-	21236	24125	453	826	1611
ycf3	-	43827	45816	124	716	230	769	153
trnL-UAA	+	49050	49477	35	343	50
trnV-UAC	-	53178	53836	38	586	35
clpP	-	71935	73951	71	792	292	612	252
petB	+	76979	78381	6	755	642
petD	+	78588	79769	8	699	475
rpl16	-	83236	84699	9	1020	435
ndhB	-	95684	97881	777	671	750
trnI-GAU	+	103168	104169	37	930	35
trnA-UGC	+	104233	105082	38	777	35
ndhA	-	128408	130933	559	1428	539
trnA-UGC	-	143765	144648	38	811	35
trnI-GAU	-	144712	145713	37	930	35
ndhB	+	151000	153197	777	671	750

## Sheet: Ipomoea tabascana
Genes with introns in Ipomoea tabascana
Gene	Strand	Start	End	Exon I	Intron I	Exon II	Intron II	Exon III
trnK-UUU	-	1661	4265	37	2533	35
rps16	-	4896	5968	40	812	221
trnG-UCC	+	8724	9673	23	879	48
atpF	-	11974	13233	145	705	410
rpoC1	-	21219	24109	453	827	1611
ycf3	-	43814	45803	124	716	230	769	153
trnL-UAA	+	49011	49438	35	343	50
trnV-UAC	-	53141	53799	38	586	35
clpP	-	71941	73957	71	792	292	612	252
petB	+	76989	78392	6	756	642
petD	+	78599	79781	8	700	475
rpl16	-	83249	84703	9	1011	435
ndhB	-	95719	97916	777	671	750
trnI-GAU	+	103203	104204	37	930	35
trnA-UGC	+	104268	105151	38	811	35
ndhA	-	128383	130904	559	1424	539
trnA-UGC	-	143644	144527	38	811	35
trnI-GAU	-	144591	145592	37	930	35
ndhB	+	150879	153076	777	671	750

## Sheet: Ipomoea triloba
Genes with introns in Ipomoea triloba
Gene	Strand	Start	End	Exon I	Intron I	Exon II	Intron II	Exon III
trnK-UUU	-	1678	4282	37	2533	35
rps16	-	4911	5988	40	817	221
trnG-UCC	+	8758	9699	23	871	48
atpF	-	12002	13256	145	700	410
rpoC1	-	21249	24138	453	826	1611
ycf3	-	43841	45830	124	716	230	769	153
trnL-UAA	+	49080	49507	35	343	50
trnV-UAC	-	53209	53867	38	586	35
clpP	-	71961	73977	71	792	292	612	252
petB	+	77005	78407	6	755	642
petD	+	78614	79795	8	699	475
rpl16	-	83262	84727	9	1022	435
ndhB	-	95749	97946	777	671	750
trnI-GAU	+	103233	104234	37	930	35
trnA-UGC	+	104298	105181	38	811	35
ndhA	-	128411	130936	559	1428	539
trnA-UGC	-	143700	144583	38	811	35
trnI-GAU	-	144647	145648	37	930	35
ndhB	+	150935	153132	777	671	750
