# Supplementary material for: A systematic comparison of eight new plastome sequences from Ipomoea L
Source: PeerJ. 2019 Mar 11;7:e6563. doi: 10.7717/peerj.6563 (PMC6417408; doi:10.7717/peerj.6563)
Supplement: Supplemental Information 5 [file peerj-07-6563-s005.xlsx]

## Sheet: Sheet1
Codon usage and codon–anticodon recognition patterns in Ipomoea species
Codon	Amino acid	Number
		Ipomoea trifida	Ipomoea cynanchifolia	Ipomoea splendor-sylvae	Ipomoea cordatotriloba	Ipomoea lacunosa	Ipomoea X leucantha	Ipomoea tabascana	Ipomoea triloba
GCA	A	372	373	374	374	374	374	372	375
GCC	A	230	229	229	228	228	228	229	228
GCG	A	163	164	160	164	164	165	163	164
GCU	A	629	629	629	629	629	628	628	628
UGC	C	75	75	73	75	75	75	75	75
UGU	C	211	209	210	209	209	209	211	209
GAC	D	189	190	192	190	190	191	189	190
GAU	D	742	744	743	744	744	744	742	744
GAA	E	927	926	924	926	926	927	928	927
GAG	E	304	305	305	305	305	304	304	304
UUC	F	444	446	442	447	445	446	444	446
UUU	F	881	881	879	882	882	880	881	882
GGA	G	634	634	635	636	635	633	634	633
GGC	G	182	183	182	183	183	184	182	184
GGG	G	313	313	310	312	312	313	313	313
GGU	G	521	521	525	520	521	520	522	520
CAC	H	127	127	127	127	127	127	127	127
CAU	H	404	407	407	406	406	406	404	406
AUA	I	612	607	610	609	608	608	612	608
AUC	I	407	410	409	409	409	408	407	408
AUU	I	1022	1025	1025	1025	1025	1027	1022	1028
AAA	K	947	948	949	948	948	948	946	948
AAG	K	305	307	306	307	307	307	305	307
CUA	L	353	354	349	354	354	354	353	354
CUC	L	168	168	171	167	167	168	168	168
CUG	L	157	157	157	160	160	157	157	157
CUU	L	552	552	553	549	549	552	552	552
UUA	L	822	822	825	821	823	822	822	822
UUG	L	465	466	465	465	465	466	465	466
AUG	M	561	562	561	562	562	562	561	562
AAC	N	265	265	266	265	266	265	265	265
AAU	N	805	807	805	806	806	807	806	807
CCA	P	268	267	265	268	270	268	267	268
CCC	P	212	213	211	212	212	211	211	211
CCG	P	133	134	135	134	132	136	133	136
CCU	P	371	372	373	372	372	371	372	371
CAA	Q	673	675	673	675	675	674	672	675
CAG	Q	188	188	189	188	188	188	188	188
AGA	R	407	409	406	409	409	409	406	409
AGG	R	141	141	141	141	142	141	142	141
CGA	R	340	339	340	339	339	341	340	341
CGC	R	106	106	108	107	107	104	105	105
CGG	R	117	118	115	118	117	118	117	119
CGU	R	308	308	308	308	308	309	309	307
AGC	S	122	122	124	123	123	123	122	123
AGU	S	386	388	386	387	386	388	384	388
UCA	S	329	328	329	330	330	330	329	330
UCC	S	313	312	312	311	311	311	314	310
UCG	S	176	178	181	178	178	177	176	178
UCU	S	486	487	483	486	486	487	486	486
ACA	T	382	381	385	382	381	381	382	381
ACC	T	248	248	246	248	247	248	248	248
ACG	T	120	121	122	121	121	121	120	121
ACU	T	512	510	508	510	511	510	512	510
GUA	V	484	484	485	483	483	484	486	484
GUC	V	158	158	161	159	159	160	157	160
GUG	V	190	190	188	190	191	190	191	190
GUU	V	468	472	472	472	472	470	468	469
UGG	W	430	431	430	431	432	431	429	431
UAC	Y	155	154	153	154	152	154	154	154
UAU	Y	664	668	671	668	670	668	664	668
UAA	*	50	50	50	50	50	50	50	50
UAG	*	23	23	23	23	23	23	23	23
UGA	*	20	21	22	21	21	21	20	22
Total codon number		23769	23802	23792	23802	23802	23802	23766	23804
