# Supplementary material for: A systematic comparison of eight new plastome sequences from Ipomoea L
Source: PeerJ. 2019 Mar 11;7:e6563. doi: 10.7717/peerj.6563 (PMC6417408; doi:10.7717/peerj.6563)
Supplement: Supplemental Information 6 [file peerj-07-6563-s006.xlsx]

## Sheet: I_cordatotriloba
No.	Length(bp)	Repeat Type	PositionA	Locus	Region	Position B	Locus	Region
1	56	F	87778	IGS(trnI-CAU,ycf2)	IR	87878	IGS(trnI-CAU,ycf2)	IR
2	56	F	87778	IGS(trnI-CAU,ycf2)	IR	88032	IGS(trnI-CAU,ycf2)	IR
3	56	P	87778	IGS(trnI-CAU,ycf2)	IR	160721	IGS(ycf2,trnI-CAU)	IR
4	56	P	87778	IGS(trnI-CAU,ycf2)	IR	160875	IGS(ycf2,trnI-CAU)	IR
5	47	F	87785	IGS(trnI-CAU,ycf2)	IR	87835	IGS(trnI-CAU,ycf2)	IR
6	47	P	87785	IGS(trnI-CAU,ycf2)	IR	160927	IGS(ycf2,trnI-CAU)	IR
7	48	F	87786	IGS(trnI-CAU,ycf2)	IR	87938	IGS(trnI-CAU,ycf2)	IR
8	48	P	87786	IGS(trnI-CAU,ycf2)	IR	160823	IGS(ycf2,trnI-CAU)	IR
9	46	F	87786	IGS(trnI-CAU,ycf2)	IR	87990	IGS(trnI-CAU,ycf2)	IR
10	46	P	87786	IGS(trnI-CAU,ycf2)	IR	160773	IGS(ycf2,trnI-CAU)	IR
11	47	F	87835	IGS(trnI-CAU,ycf2)	IR	87885	IGS(trnI-CAU,ycf2)	IR
12	47	F	87835	IGS(trnI-CAU,ycf2)	IR	88039	IGS(trnI-CAU,ycf2)	IR
13	47	P	87835	IGS(trnI-CAU,ycf2)	IR	160723	IGS(ycf2,trnI-CAU)	IR
14	47	P	87835	IGS(trnI-CAU,ycf2)	IR	160877	IGS(ycf2,trnI-CAU)	IR
15	47	P	87835	IGS(trnI-CAU,ycf2)	IR	160977	IGS(ycf2,trnI-CAU)	IR
16	107	F	87836	IGS(trnI-CAU,ycf2)	IR	87990	IGS(trnI-CAU,ycf2)	IR
17	107	P	87836	IGS(trnI-CAU,ycf2)	IR	160712	IGS(ycf2,trnI-CAU)	IR
18	46	F	87836	IGS(trnI-CAU,ycf2)	IR	87938	IGS(trnI-CAU,ycf2)	IR
19	46	P	87836	IGS(trnI-CAU,ycf2)	IR	160825	IGS(ycf2,trnI-CAU)	IR
20	56	P	87878	IGS(trnI-CAU,ycf2)	IR	160975	IGS(ycf2,trnI-CAU)	IR
21	47	P	87885	IGS(trnI-CAU,ycf2)	IR	160927	IGS(ycf2,trnI-CAU)	IR
22	98	F	87886	IGS(trnI-CAU,ycf2)	IR	87938	IGS(trnI-CAU,ycf2)	IR
23	98	P	87886	IGS(trnI-CAU,ycf2)	IR	160773	IGS(ycf2,trnI-CAU)	IR
24	46	F	87886	IGS(trnI-CAU,ycf2)	IR	87990	IGS(trnI-CAU,ycf2)	IR
25	98	P	87938	IGS(trnI-CAU,ycf2)	IR	160825	IGS(ycf2,trnI-CAU)	IR
26	57	F	87938	IGS(trnI-CAU,ycf2)	IR	88040	IGS(trnI-CAU,ycf2)	IR
27	57	P	87938	IGS(trnI-CAU,ycf2)	IR	160712	IGS(ycf2,trnI-CAU)	IR
28	48	P	87938	IGS(trnI-CAU,ycf2)	IR	160975	IGS(ycf2,trnI-CAU)	IR
29	107	P	87990	IGS(trnI-CAU,ycf2)	IR	160866	IGS(ycf2,trnI-CAU)	IR
30	56	P	88032	IGS(trnI-CAU,ycf2)	IR	160975	IGS(ycf2,trnI-CAU)	IR
31	47	P	88039	IGS(trnI-CAU,ycf2)	IR	160927	IGS(ycf2,trnI-CAU)	IR
32	57	P	88040	IGS(trnI-CAU,ycf2)	IR	160814	IGS(ycf2,trnI-CAU)	IR
33	51	F	92862	ycf2	IR	92904	ycf2	IR
34	51	P	92862	ycf2	IR	155854	ycf2	IR
35	51	P	92904	ycf2	IR	155896	ycf2	IR
36	57	F	109719	IGS(trnN-GUU,ycf1)	IR	109787	IGS(trnN-GUU,ycf1)	IR
37	57	P	109719	IGS(trnN-GUU,ycf1)	IR	138965	IGS(ycf1,trnN-GUU)	IR
38	57	P	109787	IGS(trnN-GUU,ycf1)	IR	139033	IGS(ycf1,trnN-GUU)	IR
39	75	F	111794	ycf1	IR	112109	ycf1	IR
40	75	P	111794	ycf1	IR	136625	ycf1	IR
41	100	F	111828	ycf1	IR	111873	ycf1	IR
42	100	P	111828	ycf1	IR	136836	ycf1	IR
43	55	F	111828	ycf1	IR	111918	ycf1	IR
44	55	P	111828	ycf1	IR	136836	ycf1	IR
45	100	P	111873	ycf1	IR	136881	ycf1	IR
46	55	P	111918	ycf1	IR	136926	ycf1	IR
47	97	F	111999	ycf1	IR	112044	ycf1	IR
48	97	P	111999	ycf1	IR	136668	ycf1	IR
49	52	F	111999	ycf1	IR	112089	ycf1	IR
50	52	P	111999	ycf1	IR	136668	ycf1	IR
51	97	P	112044	ycf1	IR	136713	ycf1	IR
52	52	P	112089	ycf1	IR	136758	ycf1	IR
53	75	P	112109	ycf1	IR	136940	ycf1	IR
54	50	F	114527	ycf1	IR	114650	ycf1	IR
55	50	P	114527	ycf1	IR	134109	ycf1	IR
56	50	P	114650	ycf1	IR	134232	ycf1	IR
57	137	F	115062	ycf1	IR	115086	ycf1	IR
58	137	P	115062	ycf1	IR	133586	ycf1	IR
59	113	F	115062	ycf1	IR	115110	ycf1	IR
60	113	P	115062	ycf1	IR	133586	ycf1	IR
61	89	F	115062	ycf1	IR	115134	ycf1	IR
62	89	P	115062	ycf1	IR	133586	ycf1	IR
63	65	F	115062	ycf1	IR	115158	ycf1	IR
64	65	P	115062	ycf1	IR	133586	ycf1	IR
65	137	P	115086	ycf1	IR	133610	ycf1	IR
66	113	P	115110	ycf1	IR	133634	ycf1	IR
67	89	P	115134	ycf1	IR	133658	ycf1	IR
68	65	P	115158	ycf1	IR	133682	ycf1	IR
69	137	F	133586	ycf1	IR	133610	ycf1	IR
70	113	F	133586	ycf1	IR	133634	ycf1	IR
71	89	F	133586	ycf1	IR	133658	ycf1	IR
72	65	F	133586	ycf1	IR	133682	ycf1	IR
73	50	F	134109	ycf1	IR	134232	ycf1	IR
74	75	F	136625	ycf1	IR	136940	ycf1	IR
75	97	F	136668	ycf1	IR	136713	ycf1	IR
76	52	F	136668	ycf1	IR	136758	ycf1	IR
77	100	F	136836	ycf1	IR	136881	ycf1	IR
78	55	F	136836	ycf1	IR	136926	ycf1	IR
79	57	F	138965	IGS(ycf1,trnN-GUU)	IR	139033	IGS(ycf1,trnN-GUU)	IR
80	51	F	155854	ycf2	IR	155896	ycf2	IR
81	107	F	160712	IGS(ycf2,trnI-CAU)	IR	160866	IGS(ycf2,trnI-CAU)	IR
82	57	F	160712	IGS(ycf2,trnI-CAU)	IR	160814	IGS(ycf2,trnI-CAU)	IR
83	56	F	160721	IGS(ycf2,trnI-CAU)	IR	160975	IGS(ycf2,trnI-CAU)	IR
84	47	F	160723	IGS(ycf2,trnI-CAU)	IR	160927	IGS(ycf2,trnI-CAU)	IR
85	98	F	160773	IGS(ycf2,trnI-CAU)	IR	160825	IGS(ycf2,trnI-CAU)	IR
86	48	F	160823	IGS(ycf2,trnI-CAU)	IR	160975	IGS(ycf2,trnI-CAU)	IR
87	56	F	160875	IGS(ycf2,trnI-CAU)	IR	160975	IGS(ycf2,trnI-CAU)	IR
88	47	F	160877	IGS(ycf2,trnI-CAU)	IR	160927	IGS(ycf2,trnI-CAU)	IR
89	47	F	160927	IGS(ycf2,trnI-CAU)	IR	160977	IGS(ycf2,trnI-CAU)	IR

## Sheet: I_cynanchifolia
No.	Length(bp)	Repeat Type	PositionA	Locus	Region	Position B	Locus	Region
1	56	F	87779	IGS(trnI-CAU,ycf2)	IR	87879	IGS(trnI-CAU,ycf2)	IR
2	56	F	87779	IGS(trnI-CAU,ycf2)	IR	88033	IGS(trnI-CAU,ycf2)	IR
3	56	P	87779	IGS(trnI-CAU,ycf2)	IR	160834	IGS(ycf2,trnI-CAU)	IR
4	56	P	87779	IGS(trnI-CAU,ycf2)	IR	160988	IGS(ycf2,trnI-CAU)	IR
5	47	F	87786	IGS(trnI-CAU,ycf2)	IR	87836	IGS(trnI-CAU,ycf2)	IR
6	47	P	87786	IGS(trnI-CAU,ycf2)	IR	161040	IGS(ycf2,trnI-CAU)	IR
7	48	F	87787	IGS(trnI-CAU,ycf2)	IR	87939	IGS(trnI-CAU,ycf2)	IR
8	48	P	87787	IGS(trnI-CAU,ycf2)	IR	160936	IGS(ycf2,trnI-CAU)	IR
9	46	F	87787	IGS(trnI-CAU,ycf2)	IR	87991	IGS(trnI-CAU,ycf2)	IR
10	46	P	87787	IGS(trnI-CAU,ycf2)	IR	160886	IGS(ycf2,trnI-CAU)	IR
11	47	F	87836	IGS(trnI-CAU,ycf2)	IR	87886	IGS(trnI-CAU,ycf2)	IR
12	47	F	87836	IGS(trnI-CAU,ycf2)	IR	88040	IGS(trnI-CAU,ycf2)	IR
13	47	P	87836	IGS(trnI-CAU,ycf2)	IR	160836	IGS(ycf2,trnI-CAU)	IR
14	47	P	87836	IGS(trnI-CAU,ycf2)	IR	160990	IGS(ycf2,trnI-CAU)	IR
15	47	P	87836	IGS(trnI-CAU,ycf2)	IR	161090	IGS(ycf2,trnI-CAU)	IR
16	107	F	87837	IGS(trnI-CAU,ycf2)	IR	87991	IGS(trnI-CAU,ycf2)	IR
17	107	P	87837	IGS(trnI-CAU,ycf2)	IR	160825	IGS(ycf2,trnI-CAU)	IR
18	46	F	87837	IGS(trnI-CAU,ycf2)	IR	87939	IGS(trnI-CAU,ycf2)	IR
19	46	P	87837	IGS(trnI-CAU,ycf2)	IR	160938	IGS(ycf2,trnI-CAU)	IR
20	56	P	87879	IGS(trnI-CAU,ycf2)	IR	161088	IGS(ycf2,trnI-CAU)	IR
21	47	P	87886	IGS(trnI-CAU,ycf2)	IR	161040	IGS(ycf2,trnI-CAU)	IR
22	98	F	87887	IGS(trnI-CAU,ycf2)	IR	87939	IGS(trnI-CAU,ycf2)	IR
23	98	P	87887	IGS(trnI-CAU,ycf2)	IR	160886	IGS(ycf2,trnI-CAU)	IR
24	46	F	87887	IGS(trnI-CAU,ycf2)	IR	87991	IGS(trnI-CAU,ycf2)	IR
25	98	P	87939	IGS(trnI-CAU,ycf2)	IR	160938	IGS(ycf2,trnI-CAU)	IR
26	57	F	87939	IGS(trnI-CAU,ycf2)	IR	88041	IGS(trnI-CAU,ycf2)	IR
27	57	P	87939	IGS(trnI-CAU,ycf2)	IR	160825	IGS(ycf2,trnI-CAU)	IR
28	48	P	87939	IGS(trnI-CAU,ycf2)	IR	161088	IGS(ycf2,trnI-CAU)	IR
29	107	P	87991	IGS(trnI-CAU,ycf2)	IR	160979	IGS(ycf2,trnI-CAU)	IR
30	56	P	88033	IGS(trnI-CAU,ycf2)	IR	161088	IGS(ycf2,trnI-CAU)	IR
31	47	P	88040	IGS(trnI-CAU,ycf2)	IR	161040	IGS(ycf2,trnI-CAU)	IR
32	57	P	88041	IGS(trnI-CAU,ycf2)	IR	160927	IGS(ycf2,trnI-CAU)	IR
33	51	F	92884	ycf2	IR	92926	ycf2	IR
34	51	P	92884	ycf2	IR	155946	ycf2	IR
35	51	P	92926	ycf2	IR	155988	ycf2	IR
36	125	F	109741	IGS(trnN-GUU,ycf1)	IR	109809	IGS(trnN-GUU,ycf1)	IR
37	125	P	109741	IGS(trnN-GUU,ycf1)	IR	138989	IGS(ycf1,trnN-GUU)	IR
38	57	F	109741	IGS(trnN-GUU,ycf1)	IR	109877	IGS(trnN-GUU,ycf1)	IR
39	57	P	109741	IGS(trnN-GUU,ycf1)	IR	138989	IGS(ycf1,trnN-GUU)	IR
40	125	P	109809	IGS(trnN-GUU,ycf1)	IR	139057	IGS(ycf1,trnN-GUU)	IR
41	57	P	109877	IGS(trnN-GUU,ycf1)	IR	139125	IGS(ycf1,trnN-GUU)	IR
42	75	F	111884	ycf1	IR	112199	ycf1	IR
43	75	P	111884	ycf1	IR	136649	ycf1	IR
44	100	F	111918	ycf1	IR	111963	ycf1	IR
45	100	P	111918	ycf1	IR	136860	ycf1	IR
46	55	F	111918	ycf1	IR	112008	ycf1	IR
47	55	P	111918	ycf1	IR	136860	ycf1	IR
48	100	P	111963	ycf1	IR	136905	ycf1	IR
49	55	P	112008	ycf1	IR	136950	ycf1	IR
50	97	F	112089	ycf1	IR	112134	ycf1	IR
51	97	P	112089	ycf1	IR	136692	ycf1	IR
52	52	F	112089	ycf1	IR	112179	ycf1	IR
53	52	P	112089	ycf1	IR	136692	ycf1	IR
54	97	P	112134	ycf1	IR	136737	ycf1	IR
55	52	P	112179	ycf1	IR	136782	ycf1	IR
56	75	P	112199	ycf1	IR	136964	ycf1	IR
57	50	F	114617	ycf1	IR	114740	ycf1	IR
58	50	P	114617	ycf1	IR	134133	ycf1	IR
59	50	P	114740	ycf1	IR	134256	ycf1	IR
60	113	F	115152	ycf1	IR	115176	ycf1	IR
61	113	P	115152	ycf1	IR	133634	ycf1	IR
62	89	F	115152	ycf1	IR	115200	ycf1	IR
63	89	P	115152	ycf1	IR	133634	ycf1	IR
64	65	F	115152	ycf1	IR	115224	ycf1	IR
65	65	P	115152	ycf1	IR	133634	ycf1	IR
66	113	P	115176	ycf1	IR	133658	ycf1	IR
67	89	P	115200	ycf1	IR	133682	ycf1	IR
68	65	P	115224	ycf1	IR	133706	ycf1	IR
69	113	F	133634	ycf1	IR	133658	ycf1	IR
70	89	F	133634	ycf1	IR	133682	ycf1	IR
71	65	F	133634	ycf1	IR	133706	ycf1	IR
72	50	F	134133	ycf1	IR	134256	ycf1	IR
73	75	F	136649	ycf1	IR	136964	ycf1	IR
74	97	F	136692	ycf1	IR	136737	ycf1	IR
75	52	F	136692	ycf1	IR	136782	ycf1	IR
76	100	F	136860	ycf1	IR	136905	ycf1	IR
77	55	F	136860	ycf1	IR	136950	ycf1	IR
78	125	F	138989	IGS(ycf1,trnN-GUU)	IR	139057	IGS(ycf1,trnN-GUU)	IR
79	57	F	138989	IGS(ycf1,trnN-GUU)	IR	139125	IGS(ycf1,trnN-GUU)	IR
80	51	F	155946	ycf2	IR	155988	ycf2	IR
81	107	F	160825	IGS(ycf2,trnI-CAU)	IR	160979	IGS(ycf2,trnI-CAU)	IR
82	57	F	160825	IGS(ycf2,trnI-CAU)	IR	160927	IGS(ycf2,trnI-CAU)	IR
83	56	F	160834	IGS(ycf2,trnI-CAU)	IR	161088	IGS(ycf2,trnI-CAU)	IR
84	47	F	160836	IGS(ycf2,trnI-CAU)	IR	161040	IGS(ycf2,trnI-CAU)	IR
85	98	F	160886	IGS(ycf2,trnI-CAU)	IR	160938	IGS(ycf2,trnI-CAU)	IR
86	48	F	160936	IGS(ycf2,trnI-CAU)	IR	161088	IGS(ycf2,trnI-CAU)	IR
87	56	F	160988	IGS(ycf2,trnI-CAU)	IR	161088	IGS(ycf2,trnI-CAU)	IR
88	47	F	160990	IGS(ycf2,trnI-CAU)	IR	161040	IGS(ycf2,trnI-CAU)	IR
89	47	F	161040	IGS(ycf2,trnI-CAU)	IR	161090	IGS(ycf2,trnI-CAU)	IR

## Sheet: I_lacunosa
No.	Length(bp)	Repeat Type	PositionA	Locus	Region	Position B	Locus	Region
1	56	F	87764	IGS(trnI-CAU,ycf2)	IR	87864	IGS(trnI-CAU,ycf2)	IR
2	56	F	87764	IGS(trnI-CAU,ycf2)	IR	88018	IGS(trnI-CAU,ycf2)	IR
3	56	P	87764	IGS(trnI-CAU,ycf2)	IR	160893	IGS(ycf2,trnI-CAU)	IR
4	56	P	87764	IGS(trnI-CAU,ycf2)	IR	161047	IGS(ycf2,trnI-CAU)	IR
5	47	F	87771	IGS(trnI-CAU,ycf2)	IR	87821	IGS(trnI-CAU,ycf2)	IR
6	47	P	87771	IGS(trnI-CAU,ycf2)	IR	161099	IGS(ycf2,trnI-CAU)	IR
7	48	F	87772	IGS(trnI-CAU,ycf2)	IR	87924	IGS(trnI-CAU,ycf2)	IR
8	48	P	87772	IGS(trnI-CAU,ycf2)	IR	160995	IGS(ycf2,trnI-CAU)	IR
9	47	F	87821	IGS(trnI-CAU,ycf2)	IR	87871	IGS(trnI-CAU,ycf2)	IR
10	47	F	87821	IGS(trnI-CAU,ycf2)	IR	88025	IGS(trnI-CAU,ycf2)	IR
11	47	P	87821	IGS(trnI-CAU,ycf2)	IR	160895	IGS(ycf2,trnI-CAU)	IR
12	47	P	87821	IGS(trnI-CAU,ycf2)	IR	161049	IGS(ycf2,trnI-CAU)	IR
13	47	P	87821	IGS(trnI-CAU,ycf2)	IR	161149	IGS(ycf2,trnI-CAU)	IR
14	107	F	87822	IGS(trnI-CAU,ycf2)	IR	87976	IGS(trnI-CAU,ycf2)	IR
15	107	P	87822	IGS(trnI-CAU,ycf2)	IR	160884	IGS(ycf2,trnI-CAU)	IR
16	56	P	87864	IGS(trnI-CAU,ycf2)	IR	161147	IGS(ycf2,trnI-CAU)	IR
17	47	P	87871	IGS(trnI-CAU,ycf2)	IR	161099	IGS(ycf2,trnI-CAU)	IR
18	98	F	87872	IGS(trnI-CAU,ycf2)	IR	87924	IGS(trnI-CAU,ycf2)	IR
19	98	P	87872	IGS(trnI-CAU,ycf2)	IR	160945	IGS(ycf2,trnI-CAU)	IR
20	98	P	87924	IGS(trnI-CAU,ycf2)	IR	160997	IGS(ycf2,trnI-CAU)	IR
21	57	F	87924	IGS(trnI-CAU,ycf2)	IR	88026	IGS(trnI-CAU,ycf2)	IR
22	57	P	87924	IGS(trnI-CAU,ycf2)	IR	160884	IGS(ycf2,trnI-CAU)	IR
23	48	P	87924	IGS(trnI-CAU,ycf2)	IR	161147	IGS(ycf2,trnI-CAU)	IR
24	107	P	87976	IGS(trnI-CAU,ycf2)	IR	161038	IGS(ycf2,trnI-CAU)	IR
25	56	P	88018	IGS(trnI-CAU,ycf2)	IR	161147	IGS(ycf2,trnI-CAU)	IR
26	47	P	88025	IGS(trnI-CAU,ycf2)	IR	161099	IGS(ycf2,trnI-CAU)	IR
27	57	P	88026	IGS(trnI-CAU,ycf2)	IR	160986	IGS(ycf2,trnI-CAU)	IR
28	51	F	92848	ycf2	IR	92890	ycf2	IR
29	51	P	92848	ycf2	IR	156026	ycf2	IR
30	51	P	92890	ycf2	IR	156068	ycf2	IR
31	125	F	109705	IGS(trnN-GUU,ycf1)	IR	109773	IGS(trnN-GUU,ycf1)	IR
32	125	P	109705	IGS(trnN-GUU,ycf1)	IR	139069	IGS(ycf1,trnN-GUU)	IR
33	57	F	109705	IGS(trnN-GUU,ycf1)	IR	109841	IGS(trnN-GUU,ycf1)	IR
34	57	P	109705	IGS(trnN-GUU,ycf1)	IR	139069	IGS(ycf1,trnN-GUU)	IR
35	125	P	109773	IGS(trnN-GUU,ycf1)	IR	139137	IGS(ycf1,trnN-GUU)	IR
36	57	P	109841	IGS(trnN-GUU,ycf1)	IR	139205	IGS(ycf1,trnN-GUU)	IR
37	75	F	111848	ycf1	IR	112163	ycf1	IR
38	75	P	111848	ycf1	IR	136729	ycf1	IR
39	100	F	111882	ycf1	IR	111927	ycf1	IR
40	100	P	111882	ycf1	IR	136940	ycf1	IR
41	55	F	111882	ycf1	IR	111972	ycf1	IR
42	55	P	111882	ycf1	IR	136940	ycf1	IR
43	100	P	111927	ycf1	IR	136985	ycf1	IR
44	55	P	111972	ycf1	IR	137030	ycf1	IR
45	97	F	112053	ycf1	IR	112098	ycf1	IR
46	97	P	112053	ycf1	IR	136772	ycf1	IR
47	52	F	112053	ycf1	IR	112143	ycf1	IR
48	52	P	112053	ycf1	IR	136772	ycf1	IR
49	97	P	112098	ycf1	IR	136817	ycf1	IR
50	52	P	112143	ycf1	IR	136862	ycf1	IR
51	75	P	112163	ycf1	IR	137044	ycf1	IR
52	50	F	114581	ycf1	IR	114704	ycf1	IR
53	50	P	114581	ycf1	IR	134213	ycf1	IR
54	50	P	114704	ycf1	IR	134336	ycf1	IR
55	161	F	115116	ycf1	IR	115140	ycf1	IR
56	161	P	115116	ycf1	IR	133666	ycf1	IR
57	137	F	115116	ycf1	IR	115164	ycf1	IR
58	137	P	115116	ycf1	IR	133666	ycf1	IR
59	113	F	115116	ycf1	IR	115188	ycf1	IR
60	113	P	115116	ycf1	IR	133666	ycf1	IR
61	89	F	115116	ycf1	IR	115212	ycf1	IR
62	89	P	115116	ycf1	IR	133666	ycf1	IR
63	65	F	115116	ycf1	IR	115236	ycf1	IR
64	65	P	115116	ycf1	IR	133666	ycf1	IR
65	161	P	115140	ycf1	IR	133690	ycf1	IR
66	137	P	115164	ycf1	IR	133714	ycf1	IR
67	113	P	115188	ycf1	IR	133738	ycf1	IR
68	89	P	115212	ycf1	IR	133762	ycf1	IR
69	65	P	115236	ycf1	IR	133786	ycf1	IR
70	161	F	133666	ycf1	IR	133690	ycf1	IR
71	137	F	133666	ycf1	IR	133714	ycf1	IR
72	113	F	133666	ycf1	IR	133738	ycf1	IR
73	89	F	133666	ycf1	IR	133762	ycf1	IR
74	65	F	133666	ycf1	IR	133786	ycf1	IR
75	50	F	134213	ycf1	IR	134336	ycf1	IR
76	75	F	136729	ycf1	IR	137044	ycf1	IR
77	97	F	136772	ycf1	IR	136817	ycf1	IR
78	52	F	136772	ycf1	IR	136862	ycf1	IR
79	100	F	136940	ycf1	IR	136985	ycf1	IR
80	55	F	136940	ycf1	IR	137030	ycf1	IR
81	125	F	139069	IGS(ycf1,trnN-GUU)	IR	139137	IGS(ycf1,trnN-GUU)	IR
82	57	F	139069	IGS(ycf1,trnN-GUU)	IR	139205	IGS(ycf1,trnN-GUU)	IR
83	51	F	156026	ycf2	IR	156068	ycf2	IR
84	107	F	160884	IGS(ycf2,trnI-CAU)	IR	161038	IGS(ycf2,trnI-CAU)	IR
85	57	F	160884	IGS(ycf2,trnI-CAU)	IR	160986	IGS(ycf2,trnI-CAU)	IR
86	56	F	160893	IGS(ycf2,trnI-CAU)	IR	161147	IGS(ycf2,trnI-CAU)	IR
87	98	F	160945	IGS(ycf2,trnI-CAU)	IR	160997	IGS(ycf2,trnI-CAU)	IR
88	48	F	160995	IGS(ycf2,trnI-CAU)	IR	161147	IGS(ycf2,trnI-CAU)	IR
89	56	F	161047	IGS(ycf2,trnI-CAU)	IR	161147	IGS(ycf2,trnI-CAU)	IR

## Sheet: I_splendor-sylvae
No.	Length(bp)	Repeat Type	PositionA	Locus	Region	Position B	Locus	Region
1	85	F	59796	accD	LSC	59820	accD	LSC
2	61	F	59796	accD	LSC	59844	accD	LSC
3	50	F	59796	accD	LSC	59916	accD	LSC
4	60	F	59810	accD	LSC	59906	accD	LSC
5	60	F	59834	accD	LSC	59906	accD	LSC
6	47	F	59858	accD	LSC	59906	accD	LSC
7	56	F	88220	IGS(trnI-CAU,ycf2)	IR	88370	IGS(trnI-CAU,ycf2)	IR
8	56	P	88220	IGS(trnI-CAU,ycf2)	IR	161273	IGS(ycf2,trnI-CAU)	IR
9	54	F	88220	IGS(trnI-CAU,ycf2)	IR	88320	IGS(trnI-CAU,ycf2)	IR
10	54	P	88220	IGS(trnI-CAU,ycf2)	IR	161325	IGS(ycf2,trnI-CAU)	IR
11	47	F	88227	IGS(trnI-CAU,ycf2)	IR	88277	IGS(trnI-CAU,ycf2)	IR
12	47	P	88227	IGS(trnI-CAU,ycf2)	IR	161375	IGS(ycf2,trnI-CAU)	IR
13	97	F	88277	IGS(trnI-CAU,ycf2)	IR	88327	IGS(trnI-CAU,ycf2)	IR
14	97	P	88277	IGS(trnI-CAU,ycf2)	IR	161275	IGS(ycf2,trnI-CAU)	IR
15	47	F	88277	IGS(trnI-CAU,ycf2)	IR	88377	IGS(trnI-CAU,ycf2)	IR
16	47	P	88277	IGS(trnI-CAU,ycf2)	IR	161275	IGS(ycf2,trnI-CAU)	IR
17	47	P	88277	IGS(trnI-CAU,ycf2)	IR	161425	IGS(ycf2,trnI-CAU)	IR
18	54	P	88320	IGS(trnI-CAU,ycf2)	IR	161425	IGS(ycf2,trnI-CAU)	IR
19	97	P	88327	IGS(trnI-CAU,ycf2)	IR	161325	IGS(ycf2,trnI-CAU)	IR
20	56	P	88370	IGS(trnI-CAU,ycf2)	IR	161423	IGS(ycf2,trnI-CAU)	IR
21	47	P	88377	IGS(trnI-CAU,ycf2)	IR	161375	IGS(ycf2,trnI-CAU)	IR
22	51	F	93221	ycf2	IR	93263	ycf2	IR
23	51	P	93221	ycf2	IR	156385	ycf2	IR
24	51	P	93263	ycf2	IR	156427	ycf2	IR
25	125	F	110074	IGS(trnN-GUU,ycf1)	IR	110142	IGS(trnN-GUU,ycf1)	IR
26	125	P	110074	IGS(trnN-GUU,ycf1)	IR	139432	IGS(ycf1,trnN-GUU)	IR
27	57	F	110074	IGS(trnN-GUU,ycf1)	IR	110210	IGS(trnN-GUU,ycf1)	IR
28	57	P	110074	IGS(trnN-GUU,ycf1)	IR	139432	IGS(ycf1,trnN-GUU)	IR
29	125	P	110142	IGS(trnN-GUU,ycf1)	IR	139500	IGS(ycf1,trnN-GUU)	IR
30	57	P	110210	IGS(trnN-GUU,ycf1)	IR	139568	IGS(ycf1,trnN-GUU)	IR
31	75	F	112217	ycf1	IR	112532	ycf1	IR
32	75	P	112217	ycf1	IR	137092	ycf1	IR
33	71	F	112221	ycf1	IR	112581	ycf1	IR
34	71	P	112221	ycf1	IR	137047	ycf1	IR
35	104	F	112251	ycf1	IR	112296	ycf1	IR
36	104	P	112251	ycf1	IR	137299	ycf1	IR
37	59	F	112251	ycf1	IR	112341	ycf1	IR
38	59	P	112251	ycf1	IR	137299	ycf1	IR
39	104	P	112296	ycf1	IR	137344	ycf1	IR
40	41	F	112296	ycf1	IR	112566	ycf1	IR
41	41	F	112296	ycf1	IR	112611	ycf1	IR
42	41	P	112296	ycf1	IR	137047	ycf1	IR
43	41	P	112296	ycf1	IR	137092	ycf1	IR
44	59	P	112341	ycf1	IR	137389	ycf1	IR
45	41	F	112341	ycf1	IR	112566	ycf1	IR
46	41	F	112341	ycf1	IR	112611	ycf1	IR
47	41	P	112341	ycf1	IR	137047	ycf1	IR
48	97	F	112422	ycf1	IR	112467	ycf1	IR
49	97	P	112422	ycf1	IR	137135	ycf1	IR
50	52	F	112422	ycf1	IR	112512	ycf1	IR
51	52	P	112422	ycf1	IR	137135	ycf1	IR
52	97	P	112467	ycf1	IR	137180	ycf1	IR
53	52	P	112512	ycf1	IR	137225	ycf1	IR
54	75	P	112532	ycf1	IR	137407	ycf1	IR
55	85	F	112536	ycf1	IR	112581	ycf1	IR
56	85	P	112536	ycf1	IR	137033	ycf1	IR
57	85	P	112581	ycf1	IR	137078	ycf1	IR
58	71	P	112581	ycf1	IR	137407	ycf1	IR
59	50	F	114995	ycf1	IR	115118	ycf1	IR
60	50	P	114995	ycf1	IR	134531	ycf1	IR
61	50	P	115118	ycf1	IR	134654	ycf1	IR
62	113	F	115530	ycf1	IR	115554	ycf1	IR
63	113	P	115530	ycf1	IR	134032	ycf1	IR
64	89	F	115530	ycf1	IR	115578	ycf1	IR
65	89	P	115530	ycf1	IR	134032	ycf1	IR
66	65	F	115530	ycf1	IR	115602	ycf1	IR
67	65	P	115530	ycf1	IR	134032	ycf1	IR
68	113	P	115554	ycf1	IR	134056	ycf1	IR
69	89	P	115578	ycf1	IR	134080	ycf1	IR
70	65	P	115602	ycf1	IR	134104	ycf1	IR
71	113	F	134032	ycf1	IR	134056	ycf1	IR
72	89	F	134032	ycf1	IR	134080	ycf1	IR
73	65	F	134032	ycf1	IR	134104	ycf1	IR
74	50	F	134531	ycf1	IR	134654	ycf1	IR
75	85	F	137033	ycf1	IR	137078	ycf1	IR
76	71	F	137047	ycf1	IR	137407	ycf1	IR
77	75	F	137092	ycf1	IR	137407	ycf1	IR
78	97	F	137135	ycf1	IR	137180	ycf1	IR
79	52	F	137135	ycf1	IR	137225	ycf1	IR
80	104	F	137299	ycf1	IR	137344	ycf1	IR
81	59	F	137299	ycf1	IR	137389	ycf1	IR
82	125	F	139432	IGS(ycf1,trnN-GUU)	IR	139500	IGS(ycf1,trnN-GUU)	IR
83	57	F	139432	IGS(ycf1,trnN-GUU)	IR	139568	IGS(ycf1,trnN-GUU)	IR
84	51	F	156385	ycf2	IR	156427	ycf2	IR
85	56	F	161273	IGS(ycf2,trnI-CAU)	IR	161423	IGS(ycf2,trnI-CAU)	IR
86	97	F	161275	IGS(ycf2,trnI-CAU)	IR	161325	IGS(ycf2,trnI-CAU)	IR
87	47	F	161275	IGS(ycf2,trnI-CAU)	IR	161375	IGS(ycf2,trnI-CAU)	IR
88	54	F	161325	IGS(ycf2,trnI-CAU)	IR	161425	IGS(ycf2,trnI-CAU)	IR
89	47	F	161375	IGS(ycf2,trnI-CAU)	IR	161425	IGS(ycf2,trnI-CAU)	IR

## Sheet: I_tabascana
No.	Length(bp)	Repeat Type	PositionA	Locus	Region	Position B	Locus	Region
1	56	F	87780	IGS(trnI-CAU,ycf2)	IR	87880	IGS(trnI-CAU,ycf2)	IR
2	56	F	87780	IGS(trnI-CAU,ycf2)	IR	88034	IGS(trnI-CAU,ycf2)	IR
3	56	P	87780	IGS(trnI-CAU,ycf2)	IR	160704	IGS(ycf2,trnI-CAU)	IR
4	56	P	87780	IGS(trnI-CAU,ycf2)	IR	160858	IGS(ycf2,trnI-CAU)	IR
5	47	F	87787	IGS(trnI-CAU,ycf2)	IR	87837	IGS(trnI-CAU,ycf2)	IR
6	47	P	87787	IGS(trnI-CAU,ycf2)	IR	160910	IGS(ycf2,trnI-CAU)	IR
7	48	F	87788	IGS(trnI-CAU,ycf2)	IR	87940	IGS(trnI-CAU,ycf2)	IR
8	48	P	87788	IGS(trnI-CAU,ycf2)	IR	160806	IGS(ycf2,trnI-CAU)	IR
9	46	F	87788	IGS(trnI-CAU,ycf2)	IR	87992	IGS(trnI-CAU,ycf2)	IR
10	46	P	87788	IGS(trnI-CAU,ycf2)	IR	160756	IGS(ycf2,trnI-CAU)	IR
11	47	F	87837	IGS(trnI-CAU,ycf2)	IR	87887	IGS(trnI-CAU,ycf2)	IR
12	47	F	87837	IGS(trnI-CAU,ycf2)	IR	88041	IGS(trnI-CAU,ycf2)	IR
13	47	P	87837	IGS(trnI-CAU,ycf2)	IR	160706	IGS(ycf2,trnI-CAU)	IR
14	47	P	87837	IGS(trnI-CAU,ycf2)	IR	160860	IGS(ycf2,trnI-CAU)	IR
15	47	P	87837	IGS(trnI-CAU,ycf2)	IR	160960	IGS(ycf2,trnI-CAU)	IR
16	107	F	87838	IGS(trnI-CAU,ycf2)	IR	87992	IGS(trnI-CAU,ycf2)	IR
17	107	P	87838	IGS(trnI-CAU,ycf2)	IR	160695	IGS(ycf2,trnI-CAU)	IR
18	46	F	87838	IGS(trnI-CAU,ycf2)	IR	87940	IGS(trnI-CAU,ycf2)	IR
19	46	P	87838	IGS(trnI-CAU,ycf2)	IR	160808	IGS(ycf2,trnI-CAU)	IR
20	56	P	87880	IGS(trnI-CAU,ycf2)	IR	160958	IGS(ycf2,trnI-CAU)	IR
21	47	P	87887	IGS(trnI-CAU,ycf2)	IR	160910	IGS(ycf2,trnI-CAU)	IR
22	98	F	87888	IGS(trnI-CAU,ycf2)	IR	87940	IGS(trnI-CAU,ycf2)	IR
23	98	P	87888	IGS(trnI-CAU,ycf2)	IR	160756	IGS(ycf2,trnI-CAU)	IR
24	46	F	87888	IGS(trnI-CAU,ycf2)	IR	87992	IGS(trnI-CAU,ycf2)	IR
25	46	P	87888	IGS(trnI-CAU,ycf2)	IR	160756	IGS(ycf2,trnI-CAU)	IR
26	98	P	87940	IGS(trnI-CAU,ycf2)	IR	160808	IGS(ycf2,trnI-CAU)	IR
27	57	F	87940	IGS(trnI-CAU,ycf2)	IR	88042	IGS(trnI-CAU,ycf2)	IR
28	57	P	87940	IGS(trnI-CAU,ycf2)	IR	160695	IGS(ycf2,trnI-CAU)	IR
29	48	P	87940	IGS(trnI-CAU,ycf2)	IR	160958	IGS(ycf2,trnI-CAU)	IR
30	46	P	87940	IGS(trnI-CAU,ycf2)	IR	160910	IGS(ycf2,trnI-CAU)	IR
31	107	P	87992	IGS(trnI-CAU,ycf2)	IR	160849	IGS(ycf2,trnI-CAU)	IR
32	46	F	87992	IGS(trnI-CAU,ycf2)	IR	88042	IGS(trnI-CAU,ycf2)	IR
33	46	P	87992	IGS(trnI-CAU,ycf2)	IR	160706	IGS(ycf2,trnI-CAU)	IR
34	56	P	88034	IGS(trnI-CAU,ycf2)	IR	160958	IGS(ycf2,trnI-CAU)	IR
35	47	P	88041	IGS(trnI-CAU,ycf2)	IR	160910	IGS(ycf2,trnI-CAU)	IR
36	57	P	88042	IGS(trnI-CAU,ycf2)	IR	160797	IGS(ycf2,trnI-CAU)	IR
37	51	F	92885	ycf2	IR	92927	ycf2	IR
38	51	P	92885	ycf2	IR	155816	ycf2	IR
39	51	P	92927	ycf2	IR	155858	ycf2	IR
40	57	F	109737	IGS(trnN-GUU,ycf1)	IR	109805	IGS(trnN-GUU,ycf1)	IR
41	57	P	109737	IGS(trnN-GUU,ycf1)	IR	138932	IGS(ycf1,trnN-GUU)	IR
42	57	P	109805	IGS(trnN-GUU,ycf1)	IR	139000	IGS(ycf1,trnN-GUU)	IR
43	75	F	111812	ycf1	IR	112127	ycf1	IR
44	75	P	111812	ycf1	IR	136592	ycf1	IR
45	104	F	111846	ycf1	IR	111891	ycf1	IR
46	104	P	111846	ycf1	IR	136799	ycf1	IR
47	59	F	111846	ycf1	IR	111936	ycf1	IR
48	59	P	111846	ycf1	IR	136799	ycf1	IR
49	104	P	111891	ycf1	IR	136844	ycf1	IR
50	59	P	111936	ycf1	IR	136889	ycf1	IR
51	97	F	112017	ycf1	IR	112062	ycf1	IR
52	97	P	112017	ycf1	IR	136635	ycf1	IR
53	52	F	112017	ycf1	IR	112107	ycf1	IR
54	52	P	112017	ycf1	IR	136635	ycf1	IR
55	97	P	112062	ycf1	IR	136680	ycf1	IR
56	52	P	112107	ycf1	IR	136725	ycf1	IR
57	75	P	112127	ycf1	IR	136907	ycf1	IR
58	50	F	114545	ycf1	IR	114668	ycf1	IR
59	50	P	114545	ycf1	IR	134076	ycf1	IR
60	50	P	114668	ycf1	IR	134199	ycf1	IR
61	113	F	115080	ycf1	IR	115104	ycf1	IR
62	113	P	115080	ycf1	IR	133577	ycf1	IR
63	89	F	115080	ycf1	IR	115128	ycf1	IR
64	89	P	115080	ycf1	IR	133577	ycf1	IR
65	65	F	115080	ycf1	IR	115152	ycf1	IR
66	65	P	115080	ycf1	IR	133577	ycf1	IR
67	113	P	115104	ycf1	IR	133601	ycf1	IR
68	89	P	115128	ycf1	IR	133625	ycf1	IR
69	65	P	115152	ycf1	IR	133649	ycf1	IR
70	113	F	133577	ycf1	IR	133601	ycf1	IR
71	89	F	133577	ycf1	IR	133625	ycf1	IR
72	65	F	133577	ycf1	IR	133649	ycf1	IR
73	50	F	134076	ycf1	IR	134199	ycf1	IR
74	75	F	136592	ycf1	IR	136907	ycf1	IR
75	97	F	136635	ycf1	IR	136680	ycf1	IR
76	52	F	136635	ycf1	IR	136725	ycf1	IR
77	104	F	136799	ycf1	IR	136844	ycf1	IR
78	59	F	136799	ycf1	IR	136889	ycf1	IR
79	57	F	138932	IGS(ycf1,trnN-GUU)	IR	139000	IGS(ycf1,trnN-GUU)	IR
80	51	F	155816	ycf2	IR	155858	ycf2	IR
81	107	F	160695	IGS(ycf2,trnI-CAU)	IR	160849	IGS(ycf2,trnI-CAU)	IR
82	57	F	160695	IGS(ycf2,trnI-CAU)	IR	160797	IGS(ycf2,trnI-CAU)	IR
83	56	F	160704	IGS(ycf2,trnI-CAU)	IR	160958	IGS(ycf2,trnI-CAU)	IR
84	47	F	160706	IGS(ycf2,trnI-CAU)	IR	160910	IGS(ycf2,trnI-CAU)	IR
85	98	F	160756	IGS(ycf2,trnI-CAU)	IR	160808	IGS(ycf2,trnI-CAU)	IR
86	48	F	160806	IGS(ycf2,trnI-CAU)	IR	160958	IGS(ycf2,trnI-CAU)	IR
87	56	F	160858	IGS(ycf2,trnI-CAU)	IR	160958	IGS(ycf2,trnI-CAU)	IR
88	47	F	160860	IGS(ycf2,trnI-CAU)	IR	160910	IGS(ycf2,trnI-CAU)	IR
89	47	F	160910	IGS(ycf2,trnI-CAU)	IR	160960	IGS(ycf2,trnI-CAU)	IR

## Sheet: I_ramosissima
No.	Length(bp)	Repeat Type	PositionA	Locus	Region	Position B	Locus	Region
1	56	F	87779	IGS(trnI-CAU,ycf2)	IR	87879	IGS(trnI-CAU,ycf2)	IR
2	56	F	87779	IGS(trnI-CAU,ycf2)	IR	88033	IGS(trnI-CAU,ycf2)	IR
3	56	P	87779	IGS(trnI-CAU,ycf2)	IR	160881	IGS(ycf2,trnI-CAU)	IR
4	56	P	87779	IGS(trnI-CAU,ycf2)	IR	161035	IGS(ycf2,trnI-CAU)	IR
5	47	F	87786	IGS(trnI-CAU,ycf2)	IR	87836	IGS(trnI-CAU,ycf2)	IR
6	47	P	87786	IGS(trnI-CAU,ycf2)	IR	161087	IGS(ycf2,trnI-CAU)	IR
7	48	F	87787	IGS(trnI-CAU,ycf2)	IR	87939	IGS(trnI-CAU,ycf2)	IR
8	48	P	87787	IGS(trnI-CAU,ycf2)	IR	160983	IGS(ycf2,trnI-CAU)	IR
9	46	F	87787	IGS(trnI-CAU,ycf2)	IR	87991	IGS(trnI-CAU,ycf2)	IR
10	47	F	87836	IGS(trnI-CAU,ycf2)	IR	87886	IGS(trnI-CAU,ycf2)	IR
11	47	F	87836	IGS(trnI-CAU,ycf2)	IR	88040	IGS(trnI-CAU,ycf2)	IR
12	47	P	87836	IGS(trnI-CAU,ycf2)	IR	160883	IGS(ycf2,trnI-CAU)	IR
13	47	P	87836	IGS(trnI-CAU,ycf2)	IR	161037	IGS(ycf2,trnI-CAU)	IR
14	47	P	87836	IGS(trnI-CAU,ycf2)	IR	161137	IGS(ycf2,trnI-CAU)	IR
15	107	F	87837	IGS(trnI-CAU,ycf2)	IR	87991	IGS(trnI-CAU,ycf2)	IR
16	107	P	87837	IGS(trnI-CAU,ycf2)	IR	160872	IGS(ycf2,trnI-CAU)	IR
17	56	P	87879	IGS(trnI-CAU,ycf2)	IR	161135	IGS(ycf2,trnI-CAU)	IR
18	47	P	87886	IGS(trnI-CAU,ycf2)	IR	161087	IGS(ycf2,trnI-CAU)	IR
19	98	F	87887	IGS(trnI-CAU,ycf2)	IR	87939	IGS(trnI-CAU,ycf2)	IR
20	98	P	87887	IGS(trnI-CAU,ycf2)	IR	160933	IGS(ycf2,trnI-CAU)	IR
21	98	P	87939	IGS(trnI-CAU,ycf2)	IR	160985	IGS(ycf2,trnI-CAU)	IR
22	57	F	87939	IGS(trnI-CAU,ycf2)	IR	88041	IGS(trnI-CAU,ycf2)	IR
23	57	P	87939	IGS(trnI-CAU,ycf2)	IR	160872	IGS(ycf2,trnI-CAU)	IR
24	48	P	87939	IGS(trnI-CAU,ycf2)	IR	161135	IGS(ycf2,trnI-CAU)	IR
25	107	P	87991	IGS(trnI-CAU,ycf2)	IR	161026	IGS(ycf2,trnI-CAU)	IR
26	56	P	88033	IGS(trnI-CAU,ycf2)	IR	161135	IGS(ycf2,trnI-CAU)	IR
27	47	P	88040	IGS(trnI-CAU,ycf2)	IR	161087	IGS(ycf2,trnI-CAU)	IR
28	57	P	88041	IGS(trnI-CAU,ycf2)	IR	160974	IGS(ycf2,trnI-CAU)	IR
29	51	F	92878	ycf2	IR	92920	ycf2	IR
30	51	P	92878	ycf2	IR	155999	ycf2	IR
31	51	P	92920	ycf2	IR	156041	ycf2	IR
32	125	F	109735	IGS(trnN-GUU,ycf1)	IR	109803	IGS(trnN-GUU,ycf1)	IR
33	125	P	109735	IGS(trnN-GUU,ycf1)	IR	139042	IGS(ycf1,trnN-GUU)	IR
34	57	F	109735	IGS(trnN-GUU,ycf1)	IR	109871	IGS(trnN-GUU,ycf1)	IR
35	57	P	109735	IGS(trnN-GUU,ycf1)	IR	139042	IGS(ycf1,trnN-GUU)	IR
36	125	P	109803	IGS(trnN-GUU,ycf1)	IR	139110	IGS(ycf1,trnN-GUU)	IR
37	57	P	109871	IGS(trnN-GUU,ycf1)	IR	139178	IGS(ycf1,trnN-GUU)	IR
38	75	F	111878	ycf1	IR	112193	ycf1	IR
39	75	P	111878	ycf1	IR	136702	ycf1	IR
40	100	F	111912	ycf1	IR	111957	ycf1	IR
41	100	P	111912	ycf1	IR	136913	ycf1	IR
42	55	F	111912	ycf1	IR	112002	ycf1	IR
43	55	P	111912	ycf1	IR	136913	ycf1	IR
44	100	P	111957	ycf1	IR	136958	ycf1	IR
45	55	P	112002	ycf1	IR	137003	ycf1	IR
46	97	F	112083	ycf1	IR	112128	ycf1	IR
47	97	P	112083	ycf1	IR	136745	ycf1	IR
48	52	F	112083	ycf1	IR	112173	ycf1	IR
49	52	P	112083	ycf1	IR	136745	ycf1	IR
50	97	P	112128	ycf1	IR	136790	ycf1	IR
51	52	P	112173	ycf1	IR	136835	ycf1	IR
52	75	P	112193	ycf1	IR	137017	ycf1	IR
53	50	F	114611	ycf1	IR	114734	ycf1	IR
54	50	P	114611	ycf1	IR	134186	ycf1	IR
55	50	P	114734	ycf1	IR	134309	ycf1	IR
56	137	F	115146	ycf1	IR	115170	ycf1	IR
57	137	P	115146	ycf1	IR	133663	ycf1	IR
58	113	F	115146	ycf1	IR	115194	ycf1	IR
59	113	P	115146	ycf1	IR	133663	ycf1	IR
60	89	F	115146	ycf1	IR	115218	ycf1	IR
61	89	P	115146	ycf1	IR	133663	ycf1	IR
62	65	F	115146	ycf1	IR	115242	ycf1	IR
63	65	P	115146	ycf1	IR	133663	ycf1	IR
64	137	P	115170	ycf1	IR	133687	ycf1	IR
65	113	P	115194	ycf1	IR	133711	ycf1	IR
66	89	P	115218	ycf1	IR	133735	ycf1	IR
67	65	P	115242	ycf1	IR	133759	ycf1	IR
68	137	F	133663	ycf1	IR	133687	ycf1	IR
69	113	F	133663	ycf1	IR	133711	ycf1	IR
70	89	F	133663	ycf1	IR	133735	ycf1	IR
71	65	F	133663	ycf1	IR	133759	ycf1	IR
72	50	F	134186	ycf1	IR	134309	ycf1	IR
73	75	F	136702	ycf1	IR	137017	ycf1	IR
74	97	F	136745	ycf1	IR	136790	ycf1	IR
75	52	F	136745	ycf1	IR	136835	ycf1	IR
76	100	F	136913	ycf1	IR	136958	ycf1	IR
77	55	F	136913	ycf1	IR	137003	ycf1	IR
78	125	F	139042	IGS(ycf1,trnN-GUU)	IR	139110	IGS(ycf1,trnN-GUU)	IR
79	57	F	139042	IGS(ycf1,trnN-GUU)	IR	139178	IGS(ycf1,trnN-GUU)	IR
80	51	F	155999	ycf2	IR	156041	ycf2	IR
81	107	F	160872	IGS(ycf2,trnI-CAU)	IR	161026	IGS(ycf2,trnI-CAU)	IR
82	57	F	160872	IGS(ycf2,trnI-CAU)	IR	160974	IGS(ycf2,trnI-CAU)	IR
83	56	F	160881	IGS(ycf2,trnI-CAU)	IR	161135	IGS(ycf2,trnI-CAU)	IR
84	47	F	160883	IGS(ycf2,trnI-CAU)	IR	161087	IGS(ycf2,trnI-CAU)	IR
85	98	F	160933	IGS(ycf2,trnI-CAU)	IR	160985	IGS(ycf2,trnI-CAU)	IR
86	48	F	160983	IGS(ycf2,trnI-CAU)	IR	161135	IGS(ycf2,trnI-CAU)	IR
87	56	F	161035	IGS(ycf2,trnI-CAU)	IR	161135	IGS(ycf2,trnI-CAU)	IR
88	47	F	161037	IGS(ycf2,trnI-CAU)	IR	161087	IGS(ycf2,trnI-CAU)	IR
89	47	F	161087	IGS(ycf2,trnI-CAU)	IR	161137	IGS(ycf2,trnI-CAU)	IR

## Sheet: I_tiliacea
No.	Length(bp)	Repeat Type	PositionA	Locus	Region	Position B	Locus	Region
1	56	F	87768	IGS(trnI-CAU,ycf2)	IR	87868	IGS(trnI-CAU,ycf2)	IR
2	56	F	87768	IGS(trnI-CAU,ycf2)	IR	88022	IGS(trnI-CAU,ycf2)	IR
3	56	P	87768	IGS(trnI-CAU,ycf2)	IR	160713	IGS(ycf2,trnI-CAU)	IR
4	56	P	87768	IGS(trnI-CAU,ycf2)	IR	160867	IGS(ycf2,trnI-CAU)	IR
5	47	F	87775	IGS(trnI-CAU,ycf2)	IR	87825	IGS(trnI-CAU,ycf2)	IR
6	47	P	87775	IGS(trnI-CAU,ycf2)	IR	160919	IGS(ycf2,trnI-CAU)	IR
7	48	F	87776	IGS(trnI-CAU,ycf2)	IR	87928	IGS(trnI-CAU,ycf2)	IR
8	48	P	87776	IGS(trnI-CAU,ycf2)	IR	160815	IGS(ycf2,trnI-CAU)	IR
9	46	F	87776	IGS(trnI-CAU,ycf2)	IR	87980	IGS(trnI-CAU,ycf2)	IR
10	46	P	87776	IGS(trnI-CAU,ycf2)	IR	160765	IGS(ycf2,trnI-CAU)	IR
11	47	F	87825	IGS(trnI-CAU,ycf2)	IR	87875	IGS(trnI-CAU,ycf2)	IR
12	47	F	87825	IGS(trnI-CAU,ycf2)	IR	88029	IGS(trnI-CAU,ycf2)	IR
13	47	P	87825	IGS(trnI-CAU,ycf2)	IR	160715	IGS(ycf2,trnI-CAU)	IR
14	47	P	87825	IGS(trnI-CAU,ycf2)	IR	160869	IGS(ycf2,trnI-CAU)	IR
15	47	P	87825	IGS(trnI-CAU,ycf2)	IR	160969	IGS(ycf2,trnI-CAU)	IR
16	107	F	87826	IGS(trnI-CAU,ycf2)	IR	87980	IGS(trnI-CAU,ycf2)	IR
17	107	P	87826	IGS(trnI-CAU,ycf2)	IR	160704	IGS(ycf2,trnI-CAU)	IR
18	46	F	87826	IGS(trnI-CAU,ycf2)	IR	87928	IGS(trnI-CAU,ycf2)	IR
19	46	P	87826	IGS(trnI-CAU,ycf2)	IR	160817	IGS(ycf2,trnI-CAU)	IR
20	56	P	87868	IGS(trnI-CAU,ycf2)	IR	160967	IGS(ycf2,trnI-CAU)	IR
21	47	P	87875	IGS(trnI-CAU,ycf2)	IR	160919	IGS(ycf2,trnI-CAU)	IR
22	98	F	87876	IGS(trnI-CAU,ycf2)	IR	87928	IGS(trnI-CAU,ycf2)	IR
23	98	P	87876	IGS(trnI-CAU,ycf2)	IR	160765	IGS(ycf2,trnI-CAU)	IR
24	46	F	87876	IGS(trnI-CAU,ycf2)	IR	87980	IGS(trnI-CAU,ycf2)	IR
25	98	P	87928	IGS(trnI-CAU,ycf2)	IR	160817	IGS(ycf2,trnI-CAU)	IR
26	57	F	87928	IGS(trnI-CAU,ycf2)	IR	88030	IGS(trnI-CAU,ycf2)	IR
27	57	P	87928	IGS(trnI-CAU,ycf2)	IR	160704	IGS(ycf2,trnI-CAU)	IR
28	48	P	87928	IGS(trnI-CAU,ycf2)	IR	160967	IGS(ycf2,trnI-CAU)	IR
29	107	P	87980	IGS(trnI-CAU,ycf2)	IR	160858	IGS(ycf2,trnI-CAU)	IR
30	56	P	88022	IGS(trnI-CAU,ycf2)	IR	160967	IGS(ycf2,trnI-CAU)	IR
31	47	P	88029	IGS(trnI-CAU,ycf2)	IR	160919	IGS(ycf2,trnI-CAU)	IR
32	57	P	88030	IGS(trnI-CAU,ycf2)	IR	160806	IGS(ycf2,trnI-CAU)	IR
33	51	F	92852	ycf2	IR	92894	ycf2	IR
34	51	P	92852	ycf2	IR	155846	ycf2	IR
35	51	P	92894	ycf2	IR	155888	ycf2	IR
36	57	F	109709	IGS(trnN-GUU,ycf1)	IR	109777	IGS(trnN-GUU,ycf1)	IR
37	57	P	109709	IGS(trnN-GUU,ycf1)	IR	138957	IGS(ycf1,trnN-GUU)	IR
38	57	P	109777	IGS(trnN-GUU,ycf1)	IR	139025	IGS(ycf1,trnN-GUU)	IR
39	75	F	111784	ycf1	IR	112099	ycf1	IR
40	75	P	111784	ycf1	IR	136617	ycf1	IR
41	100	F	111818	ycf1	IR	111863	ycf1	IR
42	100	P	111818	ycf1	IR	136828	ycf1	IR
43	55	F	111818	ycf1	IR	111908	ycf1	IR
44	55	P	111818	ycf1	IR	136828	ycf1	IR
45	100	P	111863	ycf1	IR	136873	ycf1	IR
46	55	P	111908	ycf1	IR	136918	ycf1	IR
47	97	F	111989	ycf1	IR	112034	ycf1	IR
48	97	P	111989	ycf1	IR	136660	ycf1	IR
49	52	F	111989	ycf1	IR	112079	ycf1	IR
50	52	P	111989	ycf1	IR	136660	ycf1	IR
51	97	P	112034	ycf1	IR	136705	ycf1	IR
52	52	P	112079	ycf1	IR	136750	ycf1	IR
53	75	P	112099	ycf1	IR	136932	ycf1	IR
54	50	F	114517	ycf1	IR	114640	ycf1	IR
55	50	P	114517	ycf1	IR	134101	ycf1	IR
56	50	P	114640	ycf1	IR	134224	ycf1	IR
57	137	F	115052	ycf1	IR	115076	ycf1	IR
58	137	P	115052	ycf1	IR	133578	ycf1	IR
59	113	F	115052	ycf1	IR	115100	ycf1	IR
60	113	P	115052	ycf1	IR	133578	ycf1	IR
61	89	F	115052	ycf1	IR	115124	ycf1	IR
62	89	P	115052	ycf1	IR	133578	ycf1	IR
63	65	F	115052	ycf1	IR	115148	ycf1	IR
64	65	P	115052	ycf1	IR	133578	ycf1	IR
65	137	P	115076	ycf1	IR	133602	ycf1	IR
66	113	P	115100	ycf1	IR	133626	ycf1	IR
67	89	P	115124	ycf1	IR	133650	ycf1	IR
68	65	P	115148	ycf1	IR	133674	ycf1	IR
69	137	F	133578	ycf1	IR	133602	ycf1	IR
70	113	F	133578	ycf1	IR	133626	ycf1	IR
71	89	F	133578	ycf1	IR	133650	ycf1	IR
72	65	F	133578	ycf1	IR	133674	ycf1	IR
73	50	F	134101	ycf1	IR	134224	ycf1	IR
74	75	F	136617	ycf1	IR	136932	ycf1	IR
75	97	F	136660	ycf1	IR	136705	ycf1	IR
76	52	F	136660	ycf1	IR	136750	ycf1	IR
77	100	F	136828	ycf1	IR	136873	ycf1	IR
78	55	F	136828	ycf1	IR	136918	ycf1	IR
79	57	F	138957	IGS(ycf1,trnN-GUU)	IR	139025	IGS(ycf1,trnN-GUU)	IR
80	51	F	155846	ycf2	IR	155888	ycf2	IR
81	107	F	160704	IGS(ycf2,trnI-CAU)	IR	160858	IGS(ycf2,trnI-CAU)	IR
82	57	F	160704	IGS(ycf2,trnI-CAU)	IR	160806	IGS(ycf2,trnI-CAU)	IR
83	56	F	160713	IGS(ycf2,trnI-CAU)	IR	160967	IGS(ycf2,trnI-CAU)	IR
84	47	F	160715	IGS(ycf2,trnI-CAU)	IR	160919	IGS(ycf2,trnI-CAU)	IR
85	98	F	160765	IGS(ycf2,trnI-CAU)	IR	160817	IGS(ycf2,trnI-CAU)	IR
86	48	F	160815	IGS(ycf2,trnI-CAU)	IR	160967	IGS(ycf2,trnI-CAU)	IR
87	56	F	160867	IGS(ycf2,trnI-CAU)	IR	160967	IGS(ycf2,trnI-CAU)	IR
88	47	F	160869	IGS(ycf2,trnI-CAU)	IR	160919	IGS(ycf2,trnI-CAU)	IR
89	47	F	160919	IGS(ycf2,trnI-CAU)	IR	160969	IGS(ycf2,trnI-CAU)	IR

## Sheet: I_trifida
No.	Length(bp)	Repeat Type	PositionA	Locus	Region	Position B	Locus	Region
1	104	F	87804	IGS(trnI-CAU,ycf2)	IR	87854	IGS(trnI-CAU,ycf2)	IR
2	104	P	87804	IGS(trnI-CAU,ycf2)	IR	161167	IGS(ycf2,trnI-CAU)	IR
3	54	F	87804	IGS(trnI-CAU,ycf2)	IR	87904	IGS(trnI-CAU,ycf2)	IR
4	54	F	87804	IGS(trnI-CAU,ycf2)	IR	88058	IGS(trnI-CAU,ycf2)	IR
5	54	P	87804	IGS(trnI-CAU,ycf2)	IR	161013	IGS(ycf2,trnI-CAU)	IR
6	54	P	87804	IGS(trnI-CAU,ycf2)	IR	161167	IGS(ycf2,trnI-CAU)	IR
7	96	F	87812	IGS(trnI-CAU,ycf2)	IR	88016	IGS(trnI-CAU,ycf2)	IR
8	96	P	87812	IGS(trnI-CAU,ycf2)	IR	161013	IGS(ycf2,trnI-CAU)	IR
9	46	F	87812	IGS(trnI-CAU,ycf2)	IR	87964	IGS(trnI-CAU,ycf2)	IR
10	46	P	87812	IGS(trnI-CAU,ycf2)	IR	161115	IGS(ycf2,trnI-CAU)	IR
11	104	P	87854	IGS(trnI-CAU,ycf2)	IR	161217	IGS(ycf2,trnI-CAU)	IR
12	107	F	87862	IGS(trnI-CAU,ycf2)	IR	88016	IGS(trnI-CAU,ycf2)	IR
13	107	P	87862	IGS(trnI-CAU,ycf2)	IR	161002	IGS(ycf2,trnI-CAU)	IR
14	46	F	87862	IGS(trnI-CAU,ycf2)	IR	87964	IGS(trnI-CAU,ycf2)	IR
15	46	P	87862	IGS(trnI-CAU,ycf2)	IR	161115	IGS(ycf2,trnI-CAU)	IR
16	54	P	87904	IGS(trnI-CAU,ycf2)	IR	161267	IGS(ycf2,trnI-CAU)	IR
17	98	F	87912	IGS(trnI-CAU,ycf2)	IR	87964	IGS(trnI-CAU,ycf2)	IR
18	98	P	87912	IGS(trnI-CAU,ycf2)	IR	161063	IGS(ycf2,trnI-CAU)	IR
19	46	F	87912	IGS(trnI-CAU,ycf2)	IR	88016	IGS(trnI-CAU,ycf2)	IR
20	46	P	87912	IGS(trnI-CAU,ycf2)	IR	161063	IGS(ycf2,trnI-CAU)	IR
21	98	P	87964	IGS(trnI-CAU,ycf2)	IR	161115	IGS(ycf2,trnI-CAU)	IR
22	57	F	87964	IGS(trnI-CAU,ycf2)	IR	88066	IGS(trnI-CAU,ycf2)	IR
23	57	P	87964	IGS(trnI-CAU,ycf2)	IR	161002	IGS(ycf2,trnI-CAU)	IR
24	46	P	87964	IGS(trnI-CAU,ycf2)	IR	161217	IGS(ycf2,trnI-CAU)	IR
25	46	P	87964	IGS(trnI-CAU,ycf2)	IR	161267	IGS(ycf2,trnI-CAU)	IR
26	107	P	88016	IGS(trnI-CAU,ycf2)	IR	161156	IGS(ycf2,trnI-CAU)	IR
27	96	P	88016	IGS(trnI-CAU,ycf2)	IR	161217	IGS(ycf2,trnI-CAU)	IR
28	46	F	88016	IGS(trnI-CAU,ycf2)	IR	88066	IGS(trnI-CAU,ycf2)	IR
29	54	P	88058	IGS(trnI-CAU,ycf2)	IR	161267	IGS(ycf2,trnI-CAU)	IR
30	57	P	88066	IGS(trnI-CAU,ycf2)	IR	161104	IGS(ycf2,trnI-CAU)	IR
31	51	F	92909	ycf2	IR	92951	ycf2	IR
32	51	P	92909	ycf2	IR	156123	ycf2	IR
33	51	P	92951	ycf2	IR	156165	ycf2	IR
34	193	F	109767	IGS(trnN-GUU,ycf1)	IR	109835	IGS(trnN-GUU,ycf1)	IR
35	193	P	109767	IGS(trnN-GUU,ycf1)	IR	139097	IGS(ycf1,trnN-GUU)	IR
36	125	F	109767	IGS(trnN-GUU,ycf1)	IR	109903	IGS(trnN-GUU,ycf1)	IR
37	125	P	109767	IGS(trnN-GUU,ycf1)	IR	139097	IGS(ycf1,trnN-GUU)	IR
38	57	F	109767	IGS(trnN-GUU,ycf1)	IR	109971	IGS(trnN-GUU,ycf1)	IR
39	57	P	109767	IGS(trnN-GUU,ycf1)	IR	139097	IGS(ycf1,trnN-GUU)	IR
40	193	P	109835	IGS(trnN-GUU,ycf1)	IR	139165	IGS(ycf1,trnN-GUU)	IR
41	125	P	109903	IGS(trnN-GUU,ycf1)	IR	139233	IGS(ycf1,trnN-GUU)	IR
42	57	P	109971	IGS(trnN-GUU,ycf1)	IR	139301	IGS(ycf1,trnN-GUU)	IR
43	75	F	111978	ycf1	IR	112293	ycf1	IR
44	75	P	111978	ycf1	IR	136757	ycf1	IR
45	104	F	112012	ycf1	IR	112057	ycf1	IR
46	104	P	112012	ycf1	IR	136964	ycf1	IR
47	59	F	112012	ycf1	IR	112102	ycf1	IR
48	59	P	112012	ycf1	IR	136964	ycf1	IR
49	104	P	112057	ycf1	IR	137009	ycf1	IR
50	59	P	112102	ycf1	IR	137054	ycf1	IR
51	97	F	112183	ycf1	IR	112228	ycf1	IR
52	97	P	112183	ycf1	IR	136800	ycf1	IR
53	52	F	112183	ycf1	IR	112273	ycf1	IR
54	52	P	112183	ycf1	IR	136800	ycf1	IR
55	97	P	112228	ycf1	IR	136845	ycf1	IR
56	52	P	112273	ycf1	IR	136890	ycf1	IR
57	75	P	112293	ycf1	IR	137072	ycf1	IR
58	50	F	114711	ycf1	IR	114834	ycf1	IR
59	50	P	114711	ycf1	IR	134241	ycf1	IR
60	50	P	114834	ycf1	IR	134364	ycf1	IR
61	113	F	115246	ycf1	IR	115270	ycf1	IR
62	113	P	115246	ycf1	IR	133742	ycf1	IR
63	89	F	115246	ycf1	IR	115294	ycf1	IR
64	89	P	115246	ycf1	IR	133742	ycf1	IR
65	65	F	115246	ycf1	IR	115318	ycf1	IR
66	65	P	115246	ycf1	IR	133742	ycf1	IR
67	113	P	115270	ycf1	IR	133766	ycf1	IR
68	89	P	115294	ycf1	IR	133790	ycf1	IR
69	65	P	115318	ycf1	IR	133814	ycf1	IR
70	113	F	133742	ycf1	IR	133766	ycf1	IR
71	89	F	133742	ycf1	IR	133790	ycf1	IR
72	65	F	133742	ycf1	IR	133814	ycf1	IR
73	50	F	134241	ycf1	IR	134364	ycf1	IR
74	75	F	136757	ycf1	IR	137072	ycf1	IR
75	97	F	136800	ycf1	IR	136845	ycf1	IR
76	52	F	136800	ycf1	IR	136890	ycf1	IR
77	104	F	136964	ycf1	IR	137009	ycf1	IR
78	59	F	136964	ycf1	IR	137054	ycf1	IR
79	193	F	139097	IGS(ycf1,trnN-GUU)	IR	139165	IGS(ycf1,trnN-GUU)	IR
80	125	F	139097	IGS(ycf1,trnN-GUU)	IR	139233	IGS(ycf1,trnN-GUU)	IR
81	57	F	139097	IGS(ycf1,trnN-GUU)	IR	139301	IGS(ycf1,trnN-GUU)	IR
82	51	F	156123	ycf2	IR	156165	ycf2	IR
83	107	F	161002	IGS(ycf2,trnI-CAU)	IR	161156	IGS(ycf2,trnI-CAU)	IR
84	57	F	161002	IGS(ycf2,trnI-CAU)	IR	161104	IGS(ycf2,trnI-CAU)	IR
85	96	F	161013	IGS(ycf2,trnI-CAU)	IR	161217	IGS(ycf2,trnI-CAU)	IR
86	54	F	161013	IGS(ycf2,trnI-CAU)	IR	161267	IGS(ycf2,trnI-CAU)	IR
87	98	F	161063	IGS(ycf2,trnI-CAU)	IR	161115	IGS(ycf2,trnI-CAU)	IR
88	104	F	161167	IGS(ycf2,trnI-CAU)	IR	161217	IGS(ycf2,trnI-CAU)	IR
89	54	F	161167	IGS(ycf2,trnI-CAU)	IR	161267	IGS(ycf2,trnI-CAU)	IR

## Sheet: I_triloba
No.	Length(bp)	Repeat Type	PositionA	Locus	Region	Position B	Locus	Region
1	46	F	48869	trnT-UGU,trnL-UAA	IR	48885	trnT-UGU,trnL-UAA	IR
2	56	F	87822	IGS(trnI-CAU,ycf2)	IR	87922	IGS(trnI-CAU,ycf2)	IR
3	56	F	87822	IGS(trnI-CAU,ycf2)	IR	88076	IGS(trnI-CAU,ycf2)	IR
4	56	P	87822	IGS(trnI-CAU,ycf2)	IR	160748	IGS(ycf2,trnI-CAU)	IR
5	56	P	87822	IGS(trnI-CAU,ycf2)	IR	160902	IGS(ycf2,trnI-CAU)	IR
6	47	F	87829	IGS(trnI-CAU,ycf2)	IR	87879	IGS(trnI-CAU,ycf2)	IR
7	47	P	87829	IGS(trnI-CAU,ycf2)	IR	160954	IGS(ycf2,trnI-CAU)	IR
8	48	F	87830	IGS(trnI-CAU,ycf2)	IR	87982	IGS(trnI-CAU,ycf2)	IR
9	48	P	87830	IGS(trnI-CAU,ycf2)	IR	160850	IGS(ycf2,trnI-CAU)	IR
10	46	F	87830	IGS(trnI-CAU,ycf2)	IR	88034	IGS(trnI-CAU,ycf2)	IR
11	46	P	87830	IGS(trnI-CAU,ycf2)	IR	160800	IGS(ycf2,trnI-CAU)	IR
12	47	F	87879	IGS(trnI-CAU,ycf2)	IR	87929	IGS(trnI-CAU,ycf2)	IR
13	47	F	87879	IGS(trnI-CAU,ycf2)	IR	88083	IGS(trnI-CAU,ycf2)	IR
14	47	P	87879	IGS(trnI-CAU,ycf2)	IR	160750	IGS(ycf2,trnI-CAU)	IR
15	47	P	87879	IGS(trnI-CAU,ycf2)	IR	160904	IGS(ycf2,trnI-CAU)	IR
16	47	P	87879	IGS(trnI-CAU,ycf2)	IR	161004	IGS(ycf2,trnI-CAU)	IR
17	107	F	87880	IGS(trnI-CAU,ycf2)	IR	88034	IGS(trnI-CAU,ycf2)	IR
18	107	P	87880	IGS(trnI-CAU,ycf2)	IR	160739	IGS(ycf2,trnI-CAU)	IR
19	46	F	87880	IGS(trnI-CAU,ycf2)	IR	87982	IGS(trnI-CAU,ycf2)	IR
20	46	P	87880	IGS(trnI-CAU,ycf2)	IR	160852	IGS(ycf2,trnI-CAU)	IR
21	56	P	87922	IGS(trnI-CAU,ycf2)	IR	161002	IGS(ycf2,trnI-CAU)	IR
22	47	P	87929	IGS(trnI-CAU,ycf2)	IR	160954	IGS(ycf2,trnI-CAU)	IR
23	98	F	87930	IGS(trnI-CAU,ycf2)	IR	87982	IGS(trnI-CAU,ycf2)	IR
24	98	P	87930	IGS(trnI-CAU,ycf2)	IR	160800	IGS(ycf2,trnI-CAU)	IR
25	98	P	87982	IGS(trnI-CAU,ycf2)	IR	160852	IGS(ycf2,trnI-CAU)	IR
26	57	F	87982	IGS(trnI-CAU,ycf2)	IR	88084	IGS(trnI-CAU,ycf2)	IR
27	57	P	87982	IGS(trnI-CAU,ycf2)	IR	160739	IGS(ycf2,trnI-CAU)	IR
28	48	P	87982	IGS(trnI-CAU,ycf2)	IR	161002	IGS(ycf2,trnI-CAU)	IR
29	107	P	88034	IGS(trnI-CAU,ycf2)	IR	160893	IGS(ycf2,trnI-CAU)	IR
30	56	P	88076	IGS(trnI-CAU,ycf2)	IR	161002	IGS(ycf2,trnI-CAU)	IR
31	47	P	88083	IGS(trnI-CAU,ycf2)	IR	160954	IGS(ycf2,trnI-CAU)	IR
32	57	P	88084	IGS(trnI-CAU,ycf2)	IR	160841	IGS(ycf2,trnI-CAU)	IR
33	51	F	92915	ycf2	IR	92957	ycf2	IR
34	51	P	92915	ycf2	IR	155872	ycf2	IR
35	51	P	92957	ycf2	IR	155914	ycf2	IR	F	155914	ycf2
36	57	F	109767	IGS(trnN-GUU,ycf1)	IR	109835	IGS(trnN-GUU,ycf1)	IR
37	57	P	109767	IGS(trnN-GUU,ycf1)	IR	138988	IGS(ycf1,trnN-GUU)	IR
38	57	P	109835	IGS(trnN-GUU,ycf1)	IR	139056	IGS(ycf1,trnN-GUU)	IR
39	75	F	111842	ycf1	IR	112157	ycf1	IR
40	75	P	111842	ycf1	IR	136648	ycf1	IR
41	100	F	111876	ycf1	IR	111921	ycf1	IR
42	100	P	111876	ycf1	IR	136859	ycf1	IR
43	55	F	111876	ycf1	IR	111966	ycf1	IR
44	55	P	111876	ycf1	IR	136859	ycf1	IR
45	100	P	111921	ycf1	IR	136904	ycf1	IR
46	55	P	111966	ycf1	IR	136949	ycf1	IR
47	97	F	112047	ycf1	IR	112092	ycf1	IR
48	97	P	112047	ycf1	IR	136691	ycf1	IR
49	52	F	112047	ycf1	IR	112137	ycf1	IR
50	52	P	112047	ycf1	IR	136691	ycf1	IR
51	97	P	112092	ycf1	IR	136736	ycf1	IR
52	52	P	112137	ycf1	IR	136781	ycf1	IR
53	75	P	112157	ycf1	IR	136963	ycf1	IR
54	50	F	114575	ycf1	IR	114698	ycf1	IR
55	50	P	114575	ycf1	IR	134132	ycf1	IR
56	50	P	114698	ycf1	IR	134255	ycf1	IR
57	137	F	115110	ycf1	IR	115134	ycf1	IR
58	137	P	115110	ycf1	IR	133609	ycf1	IR
59	113	F	115110	ycf1	IR	115158	ycf1	IR
60	113	P	115110	ycf1	IR	133609	ycf1	IR
61	89	F	115110	ycf1	IR	115182	ycf1	IR
62	89	P	115110	ycf1	IR	133609	ycf1	IR
63	65	F	115110	ycf1	IR	115206	ycf1	IR
64	65	P	115110	ycf1	IR	133609	ycf1	IR
65	137	P	115134	ycf1	IR	133633	ycf1	IR
66	113	P	115158	ycf1	IR	133657	ycf1	IR
67	89	P	115182	ycf1	IR	133681	ycf1	IR
68	65	P	115206	ycf1	IR	133705	ycf1	IR
69	137	F	133609	ycf1	IR	133633	ycf1	IR
70	113	F	133609	ycf1	IR	133657	ycf1	IR
71	89	F	133609	ycf1	IR	133681	ycf1	IR
72	65	F	133609	ycf1	IR	133705	ycf1	IR
73	50	F	134132	ycf1	IR	134255	ycf1	IR
74	75	F	136648	ycf1	IR	136963	ycf1	IR
75	97	F	136691	ycf1	IR	136736	ycf1	IR
76	52	F	136691	ycf1	IR	136781	ycf1	IR
77	100	F	136859	ycf1	IR	136904	ycf1	IR
78	55	F	136859	ycf1	IR	136949	ycf1	IR
79	57	F	138988	IGS(ycf1,trnN-GUU)	IR	139056	IGS(ycf1,trnN-GUU)	IR
80	51	F	155872	ycf2	IR	155914	ycf2	IR
81	107	F	160739	IGS(ycf2,trnI-CAU)	IR	160893	IGS(ycf2,trnI-CAU)	IR
82	57	F	160739	IGS(ycf2,trnI-CAU)	IR	160841	IGS(ycf2,trnI-CAU)	IR
83	56	F	160748	IGS(ycf2,trnI-CAU)	IR	161002	IGS(ycf2,trnI-CAU)	IR
84	47	F	160750	IGS(ycf2,trnI-CAU)	IR	160954	IGS(ycf2,trnI-CAU)	IR
85	98	F	160800	IGS(ycf2,trnI-CAU)	IR	160852	IGS(ycf2,trnI-CAU)	IR
86	48	F	160850	IGS(ycf2,trnI-CAU)	IR	161002	IGS(ycf2,trnI-CAU)	IR
87	56	F	160902	IGS(ycf2,trnI-CAU)	IR	161002	IGS(ycf2,trnI-CAU)	IR
88	47	F	160904	IGS(ycf2,trnI-CAU)	IR	160954	IGS(ycf2,trnI-CAU)	IR
89	47	F	160954	IGS(ycf2,trnI-CAU)	IR	161004	IGS(ycf2,trnI-CAU)	IR

## Sheet: I_X_leucantha
No.	Length(bp)	Repeat Type	PositionA	Locus	Region	Position B	Locus	Region
1	56	F	87795	IGS(trnI-CAU,ycf2)	IR	87895	IGS(trnI-CAU,ycf2)	IR
2	56	P	87795	IGS(trnI-CAU,ycf2)	IR	160929	IGS(ycf2,trnI-CAU)	IR
3	47	F	87802	IGS(trnI-CAU,ycf2)	IR	87852	IGS(trnI-CAU,ycf2)	IR
4	47	P	87802	IGS(trnI-CAU,ycf2)	IR	160981	IGS(ycf2,trnI-CAU)	IR
5	48	F	87803	IGS(trnI-CAU,ycf2)	IR	87955	IGS(trnI-CAU,ycf2)	IR
6	48	F	87803	IGS(trnI-CAU,ycf2)	IR	88007	IGS(trnI-CAU,ycf2)	IR
7	48	P	87803	IGS(trnI-CAU,ycf2)	IR	160825	IGS(ycf2,trnI-CAU)	IR
8	48	P	87803	IGS(trnI-CAU,ycf2)	IR	160877	IGS(ycf2,trnI-CAU)	IR
9	47	F	87852	IGS(trnI-CAU,ycf2)	IR	87902	IGS(trnI-CAU,ycf2)	IR
10	47	P	87852	IGS(trnI-CAU,ycf2)	IR	160931	IGS(ycf2,trnI-CAU)	IR
11	47	P	87852	IGS(trnI-CAU,ycf2)	IR	161031	IGS(ycf2,trnI-CAU)	IR
12	46	F	87853	IGS(trnI-CAU,ycf2)	IR	87955	IGS(trnI-CAU,ycf2)	IR
13	46	F	87853	IGS(trnI-CAU,ycf2)	IR	88007	IGS(trnI-CAU,ycf2)	IR
14	46	P	87853	IGS(trnI-CAU,ycf2)	IR	160827	IGS(ycf2,trnI-CAU)	IR
15	46	P	87853	IGS(trnI-CAU,ycf2)	IR	160879	IGS(ycf2,trnI-CAU)	IR
16	56	P	87895	IGS(trnI-CAU,ycf2)	IR	161029	IGS(ycf2,trnI-CAU)	IR
17	47	P	87902	IGS(trnI-CAU,ycf2)	IR	160981	IGS(ycf2,trnI-CAU)	IR
18	109	F	87903	IGS(trnI-CAU,ycf2)	IR	87955	IGS(trnI-CAU,ycf2)	IR
19	109	P	87903	IGS(trnI-CAU,ycf2)	IR	160816	IGS(ycf2,trnI-CAU)	IR
20	57	F	87903	IGS(trnI-CAU,ycf2)	IR	88007	IGS(trnI-CAU,ycf2)	IR
21	57	P	87903	IGS(trnI-CAU,ycf2)	IR	160816	IGS(ycf2,trnI-CAU)	IR
22	109	P	87955	IGS(trnI-CAU,ycf2)	IR	160868	IGS(ycf2,trnI-CAU)	IR
23	48	P	87955	IGS(trnI-CAU,ycf2)	IR	161029	IGS(ycf2,trnI-CAU)	IR
24	46	P	87955	IGS(trnI-CAU,ycf2)	IR	160981	IGS(ycf2,trnI-CAU)	IR
25	57	P	88007	IGS(trnI-CAU,ycf2)	IR	160920	IGS(ycf2,trnI-CAU)	IR
26	48	P	88007	IGS(trnI-CAU,ycf2)	IR	161029	IGS(ycf2,trnI-CAU)	IR
27	46	P	88007	IGS(trnI-CAU,ycf2)	IR	160981	IGS(ycf2,trnI-CAU)	IR
28	51	F	92850	ycf2	IR	92892	ycf2	IR
29	51	P	92850	ycf2	IR	155937	ycf2	IR
30	51	P	92892	ycf2	IR	155979	ycf2	IR
31	125	F	109702	IGS(trnN-GUU,ycf1)	IR	109770	IGS(trnN-GUU,ycf1)	IR
32	125	P	109702	IGS(trnN-GUU,ycf1)	IR	138985	IGS(ycf1,trnN-GUU)	IR
33	57	F	109702	IGS(trnN-GUU,ycf1)	IR	109838	IGS(trnN-GUU,ycf1)	IR
34	57	P	109702	IGS(trnN-GUU,ycf1)	IR	138985	IGS(ycf1,trnN-GUU)	IR
35	125	P	109770	IGS(trnN-GUU,ycf1)	IR	139053	IGS(ycf1,trnN-GUU)	IR
36	57	P	109838	IGS(trnN-GUU,ycf1)	IR	139121	IGS(ycf1,trnN-GUU)	IR
37	75	F	111845	ycf1	IR	112160	ycf1	IR
38	75	P	111845	ycf1	IR	136645	ycf1	IR
39	100	F	111879	ycf1	IR	111924	ycf1	IR
40	100	P	111879	ycf1	IR	136856	ycf1	IR
41	55	F	111879	ycf1	IR	111969	ycf1	IR
42	55	P	111879	ycf1	IR	136856	ycf1	IR
43	100	P	111924	ycf1	IR	136901	ycf1	IR
44	41	F	111924	ycf1	IR	112194	ycf1	IR
45	55	P	111969	ycf1	IR	136946	ycf1	IR
46	97	F	112050	ycf1	IR	112095	ycf1	IR
47	97	P	112050	ycf1	IR	136688	ycf1	IR
48	52	F	112050	ycf1	IR	112140	ycf1	IR
49	52	P	112050	ycf1	IR	136688	ycf1	IR
50	97	P	112095	ycf1	IR	136733	ycf1	IR
51	52	P	112140	ycf1	IR	136778	ycf1	IR
52	75	P	112160	ycf1	IR	136960	ycf1	IR
53	50	F	114578	ycf1	IR	114701	ycf1	IR
54	50	P	114578	ycf1	IR	134129	ycf1	IR
55	50	P	114701	ycf1	IR	134252	ycf1	IR
56	137	F	115113	ycf1	IR	115137	ycf1	IR
57	137	P	115113	ycf1	IR	133606	ycf1	IR
58	113	F	115113	ycf1	IR	115161	ycf1	IR
59	113	P	115113	ycf1	IR	133606	ycf1	IR
60	89	F	115113	ycf1	IR	115185	ycf1	IR
61	89	P	115113	ycf1	IR	133606	ycf1	IR
62	65	F	115113	ycf1	IR	115209	ycf1	IR
63	65	P	115113	ycf1	IR	133606	ycf1	IR
64	137	P	115137	ycf1	IR	133630	ycf1	IR
65	113	P	115161	ycf1	IR	133654	ycf1	IR
66	89	P	115185	ycf1	IR	133678	ycf1	IR
67	65	P	115209	ycf1	IR	133702	ycf1	IR
68	137	F	133606	ycf1	IR	133630	ycf1	IR
69	113	F	133606	ycf1	IR	133654	ycf1	IR
70	89	F	133606	ycf1	IR	133678	ycf1	IR
71	65	F	133606	ycf1	IR	133702	ycf1	IR
72	50	F	134129	ycf1	IR	134252	ycf1	IR
73	75	F	136645	ycf1	IR	136960	ycf1	IR
74	97	F	136688	ycf1	IR	136733	ycf1	IR
75	52	F	136688	ycf1	IR	136778	ycf1	IR
76	100	F	136856	ycf1	IR	136901	ycf1	IR
77	55	F	136856	ycf1	IR	136946	ycf1	IR
78	125	F	138985	IGS(ycf1,trnN-GUU)	IR	139053	IGS(ycf1,trnN-GUU)	IR
79	57	F	138985	IGS(ycf1,trnN-GUU)	IR	139121	IGS(ycf1,trnN-GUU)	IR
80	51	F	155937	ycf2	IR	155979	ycf2	IR
81	109	F	160816	IGS(ycf2,trnI-CAU)	IR	160868	IGS(ycf2,trnI-CAU)	IR
82	57	F	160816	IGS(ycf2,trnI-CAU)	IR	160920	IGS(ycf2,trnI-CAU)	IR
83	48	F	160825	IGS(ycf2,trnI-CAU)	IR	161029	IGS(ycf2,trnI-CAU)	IR
84	46	F	160827	IGS(ycf2,trnI-CAU)	IR	160981	IGS(ycf2,trnI-CAU)	IR
85	48	F	160877	IGS(ycf2,trnI-CAU)	IR	161029	IGS(ycf2,trnI-CAU)	IR
86	46	F	160879	IGS(ycf2,trnI-CAU)	IR	160981	IGS(ycf2,trnI-CAU)	IR
87	56	F	160929	IGS(ycf2,trnI-CAU)	IR	161029	IGS(ycf2,trnI-CAU)	IR
88	47	F	160931	IGS(ycf2,trnI-CAU)	IR	160981	IGS(ycf2,trnI-CAU)	IR
89	47	F	160981	IGS(ycf2,trnI-CAU)	IR	161031	IGS(ycf2,trnI-CAU)	IR

[truncated: 34 more sheets: I_batatas, I_nil, I_purpurea, I_alba_JRIW_27755, I_biflora_AH_302, I_gracilis_ME_2940, I_grandifolia_CIP460322, I_indica_BH_19551, I_littoralis_Anon_152892, I_malvaeoides_EH_6116, I_ramosissima_JRIW_27942, I_sepacuitensis_MP_1020, I_tenuissima_AHC_495, I_tiliacea_CIP460524, I_batatas(KF242474), I_batatas(KF242475), I_amnicola, I_argillicola, I_cairica, I_diamantinensis …]
