# Supplementary material for: A systematic comparison of eight new plastome sequences from Ipomoea L
Source: PeerJ. 2019 Mar 11;7:e6563. doi: 10.7717/peerj.6563 (PMC6417408; doi:10.7717/peerj.6563)
Supplement: Supplemental Information 7 [file peerj-07-6563-s007.xlsx]

## Sheet: I_cordatotriloba
SSR nr.	SSR type	SSR	size	start	end	Location
1	p1	(A)10	10	266	275	trnH-GUG ,psbA	LSC
2	p1	(A)11	11	1491	1501	psbA ,trnK-UUU	LSC
3	p1	(A)14	14	1619	1632	psbA ,trnK-UUU	LSC
4	p4	(TTGT)3	12	6455	6466	rps16 ,trnQ-UUG	LSC
5	p1	(A)10	10	7827	7836	psbK ,psbI	LSC
6	p1	(A)10	10	8076	8085	psbI ,trnS-GCU	LSC
7	p4	(AATA)3	12	9760	9771	trnG-UCC ,trnR-UCU	LSC
8	p1	(T)10	10	9947	9956	trnG-UCC ,trnR-UCU	LSC
9	p1	(T)10	10	10295	10304	trnR-UCU ,atpA	LSC
10	p1	(T)10	10	12654	12663	atpF	LSC
11	p1	(T)14	14	13304	13317	atpF ,atpH	LSC
12	p4	(CAAT)3	12	13868	13879	atpH ,atpI	LSC
13	p1	(A)11	11	15712	15722	atpI ,rps2	LSC
14	p1	(A)10	10	15829	15838	atpI ,rps2	LSC
15	p1	(A)11	11	16687	16697	rps2 ,rpoC2	LSC
16	p1	(T)13	13	18877	18889	rpoC2	LSC
17	p1	(T)10	10	26673	26682	rpoB	LSC
18	p1	(A)12	12	28225	28236	rpoB ,trnC-GCA	LSC
19	p1	(T)12	12	30155	30166	petN ,psbM	LSC
20	p1	(T)11	11	31016	31026	psbM ,trnD-GUC	LSC
21	p1	(A)11	11	32009	32019	trnE-UUC ,trnT-GGU	LSC
22	p1	(T)11	11	36466	36476	psbC ,trnS-UGA	LSC
23	p1	(A)13	13	37671	37683	trnG-GCC ,trnfM-CAU	LSC
24	p1	(T)10	10	43636	43645	psaA ,ycf3	LSC
25	p1	(A)14	14	47902	47915	rps4 ,trnT-UGU	LSC
26	c	(T)10cattttttctgaattcagctgagatttgaaatcatttttttacagttc(T)13	71	48413	48483	trnT-UGU ,trnL-UAA	LSC
27	p4	(GAAA)3	12	48964	48975	trnT-UGU ,trnL-UAA	LSC
28	p1	(T)14	14	50226	50239	trnF-GAA ,ndhJ	LSC
29	p1	(A)10	10	52326	52335	ndhC ,trnV-UAC	LSC
30	p1	(T)11	11	53123	53133	ndhC ,trnV-UAC	LSC
31	p1	(T)10	10	54136	54145	trnM-CAU ,atpE	LSC
32	c	(T)10caaccGUGgaaacttcagaaccagaagtagtaggattgattctcataacaataataaaaaatcttttttctttc(T)16	100	56119	56218	atpB, atpB/rbcL	LSC
33	p2	(TA)6	12	63646	63657	cemA ,petA	LSC
34	p1	(A)11	11	65168	65178	petA ,psbJ	LSC
35	p4	(AATA)3	12	68567	68578	trnP-UGG ,psaJ	LSC
36	p4	(TTTC)3	12	70851	70862	rpl20 ,rps12	LSC
37	p4	(AAAT)3	12	71076	71087	rpl20 ,rps12	LSC
38	p1	(T)10	10	71588	71597	rpl20 ,rps12	LSC
39	p1	(T)10	10	73628	73637	clpP	LSC
40	p1	(A)10	10	73984	73993	clpP ,psbB	LSC
41	p4	(AAAT)3	12	78496	78507	petB ,petD	LSC
42	p1	(T)11	11	84123	84133	rpl16	LSC
43	p6	(AATCAA)3	18	88091	88108	trnI-CAU ,ycf2	IR
44	p4	(TATC)3	12	93632	93643	ycf2	IR
45	p5	(TTCTA)4	20	100381	100400	rps12,ycf15	IR
46	p1	(A)12	12	110787	110798	ycf1	IR
47	p1	(A)10	10	111198	111207	ycf1	IR
48	p4	(ATAG)3	12	120930	120941	ndhF	SSC
49	p1	(T)11	11	130152	130162	ndhA	SSC
50	p1	(T)10	10	137603	137612	ycf1	IR
51	p1	(T)12	12	138012	138023	ycf1	IR
52	p5	(AATAG)4	20	148408	148427	ycf15 ,rps12	IR
53	p4	(AGAT)3	12	155166	155177	ycf2	IR
54	p6	(ATTTTG)3	18	160699	160716	ycf2 ,trnI-CAU	IR

## Sheet: I_cynanchifolia
SSR nr.	SSR type	SSR	size	start	end	Location
1	p1	(A)10	10	1488	1497	psbA, trnK-UUU	LSC
2	p1	(A)13	13	1615	1627	psbA, trnK-UUU	LSC
3	p1	(A)10	10	4372	4381	trnK-UUU ,rps16	LSC
4	p4	(TTGT)3	12	6461	6472	rps16 ,trnQ-UUG	LSC
5	p1	(A)10	10	8081	8090	psbI ,trnS-GCU	LSC
6	p1	(A)10	10	8335	8344	trnS-GCU, trnG-UCC	LSC
7	p4	(AATA)3	12	9756	9767	trnG-UCC ,trnR-UCU	LSC
8	p1	(T)10	10	9943	9952	trnG-UCC ,trnR-UCU	LSC
9	p1	(A)10	10	10104	10113	trnG-UCC ,trnR-UCU	LSC
10	p1	(T)10	10	10292	10301	trnR-UCU ,atpA	LSC
11	p1	(T)11	11	13300	13310	atpF ,atpH	LSC
12	p4	(CAAT)3	12	13861	13872	atpH ,atpI	LSC
13	p1	(A)11	11	15705	15715	atpI ,rps2	LSC
14	p1	(A)10	10	15822	15831	atpI ,rps2	LSC
15	c	(A)10gaaacgaggaattttgaatttc(A)11	43	16649	16691	rps2 ,rpoC2	LSC
16	p1	(T)13	13	18871	18883	rpoC2	LSC
17	p1	(T)10	10	26666	26675	rpoB	LSC
18	p1	(C)10	10	27288	27297	rpoB ,trnC-GCA	LSC
19	p1	(A)11	11	28219	28229	rpoB ,trnC-GCA	LSC
20	p1	(T)11	11	30155	30165	petN ,psbM	LSC
21	p1	(T)10	10	31022	31031	psbM ,trnD-GUC	LSC
22	p1	(A)10	10	31306	31315	psbM ,trnD-GUC	LSC
23	p1	(T)12	12	36464	36475	psbC ,trnS-UGA	LSC
24	p1	(A)12	12	37678	37689	trnG-GCC ,trnfM-CAU	LSC
25	p1	(A)12	12	47907	47918	rps4 ,trnT-UGU	LSC
26	p1	(T)15	15	48473	48487	trnT-UGU ,trnL-UAA	LSC
27	p4	(GAAA)3	12	48968	48979	trnT-UGU ,trnL-UAA	LSC
28	p1	(T)13	13	50230	50242	trnF-GAA ,ndhJ	LSC
29	p1	(A)10	10	52329	52338	ndhC ,trnV-UAC	LSC
30	c	(T)10caaccgtggaaacttcagaaccagaagtagtaggattgattctcataacaataataaaaaatcttttttctttc(T)14	98	56116	56213	atpB, atpB/rbcL	LSC
31	p1	(T)12	12	61260	61271	psaI ,ycf4	LSC
32	p2	(TA)6	12	63644	63655	cemA ,petA	LSC
33	p1	(A)11	11	65166	65176	petA ,psbJ	LSC
34	p4	(AATA)3	12	68565	68576	trnP-UGG ,psaJ	LSC
35	p4	(TTTC)3	12	70849	70860	rpl20 ,rps12	LSC
36	c	(A)12(TAAA)3	24	71070	71093	rpl20 ,rps12	LSC
37	p1	(T)13	13	71591	71603	rpl20 ,rps12	LSC
38	p1	(T)10	10	72746	72755	clpP	LSC
39	p1	(T)10	10	73635	73644	clpP	LSC
40	p1	(A)11	11	73991	74001	clpP ,psbB	LSC
41	p4	(AAAT)3	12	78504	78515	petB ,petD	LSC
42	p6	(AATCAA)3	18	88092	88109	trnI-CAU ,ycf2	IR
43	p4	(TATC)3	12	93654	93665	ycf2	IR
44	p5	(TTCTA)4	20	100403	100422	rps12 ,ycf15	IR
45	p1	(A)12	12	110877	110888	ycf1	IR
46	p1	(A)10	10	111288	111297	ycf1	IR
47	p4	(ATAG)3	12	120986	120997	ndhF	SSC
48	c	(T)10gcttcgcttattactagcgaagcaagaaattgcattgtgggtgc(A)10	64	130200	130263	ndhA	SSC
49	p1	(T)10	10	137627	137636	ycf1	IR
50	p1	(T)12	12	138036	138047	ycf1	IR
51	p5	(AATAG)4	20	148500	148519	ycf15 ,rps12	IR
52	p4	(AGAT)3	12	155258	155269	ycf2	IR
53	p6	(ATTTTG)3	18	160812	160829	ycf2 ,trnI-CAU	IR

## Sheet: I_lacunosa
SSR nr.	SSR type	SSR	size	start	end	Location
1	p1	(A)11	11	266	276	trnH-GUG ,psbA	LSC
2	p1	(A)11	11	1492	1502	psbA ,trnK-UUU	LSC
3	p1	(A)14	14	1620	1633	psbA ,trnK-UUU	LSC
4	p4	(TTGT)3	12	6456	6467	rps16 ,trnQ-UUG	LSC
5	p1	(A)10	10	7828	7837	psbK ,psbI	LSC
6	p1	(A)12	12	8077	8088	psbI ,trnS-GCU	LSC
7	p4	(AATA)3	12	9763	9774	trnG-UCC ,trnR-UCU	LSC
8	p1	(T)10	10	10297	10306	trnR-UCU ,atpA	LSC
9	p1	(T)10	10	12656	12665	atpF	LSC
10	p1	(T)13	13	13306	13318	atpF ,atpH	LSC
11	p4	(CAAT)3	12	13869	13880	atpH ,atpI	LSC
12	p1	(A)11	11	15713	15723	atpI ,rps2	LSC
13	p1	(A)10	10	15830	15839	atpI ,rps2	LSC
14	p1	(A)10	10	16688	16697	rps2 ,rpoC2	LSC
15	p1	(T)13	13	18877	18889	rpoC2	LSC
16	p1	(T)10	10	26673	26682	rpoB	LSC
17	p1	(A)11	11	28225	28235	rpoB ,trnC-GCA	LSC
18	p1	(T)11	11	30154	30164	petN ,psbM	LSC
19	p1	(T)11	11	31014	31024	psbM ,trnD-GUC	LSC
20	p1	(A)11	11	31299	31309	psbM ,trnD-GUC	LSC
21	p1	(A)12	12	32009	32020	trnE-UUC ,trnT-GGU	LSC
22	p1	(T)11	11	36467	36477	psbC ,trnS-UGA	LSC
23	p1	(A)13	13	37672	37684	trnG-GCC ,trnfM-CAU	LSC
24	p1	(T)10	10	43643	43652	psaA ,ycf3	LSC
25	p1	(A)12	12	47909	47920	rps4 ,trnT-UGU	LSC
26	c	(T)10cattttttctgaattcagctgagatttgaaatcatttttttacagttc(T)12	70	48429	48498	trnT-UGU ,trnL-UAA	LSC
27	p4	(GAAA)3	12	48953	48964	trnT-UGU ,trnL-UAA	LSC
28	p1	(T)14	14	50215	50228	trnF-GAA ,ndhJ	LSC
29	p1	(A)10	10	52315	52324	ndhC ,trnV-UAC	LSC
30	c	(T)10caaccgtggaaacttcagaaccagaagtagtaggattgattctcataacaataataaaaaatcttttttctttc(T)15	99	56105	56203	atpB	LSC
31	p2	(TA)6	12	63631	63642	cemA ,petA	LSC
32	p1	(A)12	12	65153	65164	petA ,psbJ	LSC
33	p4	(AATA)3	12	68553	68564	trnP-UGG ,psaJ	LSC
34	p4	(TTTC)3	12	70837	70848	rpl20 ,rps12	LSC
35	p4	(AAAT)3	12	71062	71073	rpl20 ,rps12	LSC
36	p1	(T)10	10	71574	71583	rpl20 ,rps12	LSC
37	p1	(T)10	10	73614	73623	clpP	LSC
38	p1	(A)10	10	73970	73979	clpP ,psbB	LSC
39	p4	(AAAT)3	12	78482	78493	petB ,petD	LSC
40	p1	(T)10	10	84109	84118	rpl16	LSC
41	p6	(AATCAA)3	18	88077	88094	trnI-CAU ,ycf2	IR
42	p4	(TATC)3	12	93618	93629	ycf2	IR
43	p5	(TTCTA)4	20	100367	100386	rps12 ,ycf15	IR
44	p1	(A)12	12	110841	110852	ycf1	IR
45	p1	(A)10	10	111252	111261	ycf1	IR
46	p4	(ATAG)3	12	121008	121019	ndhF	SSC
47	c	(T)12gcttcgcttattactagcgaagcaagaaattgcattgtgggtgc(A)10	66	130230	130295	ndhA	SSC
48	p1	(T)10	10	137707	137716	ycf1	IR
49	p1	(T)12	12	138116	138127	ycf1	IR
50	p5	(AATAG)4	20	148580	148599	ycf15 ,rps12	IR
51	p4	(AGAT)3	12	155338	155349	ycf2	IR
52	p6	(ATTTTG)3	18	160871	160888	ycf2 ,trnI-CAU	IR

## Sheet: I_splendor-sylvae
SSR nr.	SSR type	SSR	size	start	end	Location
1	p1	(A)12	12	1496	1507	psbA ,trnK-UUU	LSC
2	p1	(A)16	16	1625	1640	psbA ,trnK-UUU	LSC
3	p1	(A)11	11	4702	4712	trnK-UUU,rps16	LSC
4	c	(TTGT)3taatgagatttggacaaagacatcctattgaacgaattgaattaggaccaacctccttaggttagttggttaggatccaagagacccacaaaaaac(A)10	118	6461	6578	rps16 ,trnQ-UUG	LSC
5	p1	(A)12	12	6689	6700	rps16 ,trnQ-UUG	LSC
6	p1	(A)11	11	7837	7847	psbK, psbI	LSC
7	p1	(A)12	12	8087	8098	psbI ,trnS-GCU	LSC
8	p1	(A)10	10	8343	8352	trnS-GCU, trnG-UCC	LSC
9	p4	(AATA)3	12	9775	9786	trnG-UCC ,trnR-UCU	LSC
10	p1	(T)10	10	9962	9971	trnG-UCC ,trnR-UCU	LSC
11	p1	(A)11	11	10124	10134	trnG-UCC ,trnR-UCU	LSC
12	p1	(T)11	11	12671	12681	atpF	LSC
13	p1	(T)13	13	13322	13334	atpF ,atpH	LSC
14	p4	(CAAT)3	12	13885	13896	atpH ,atpI	LSC
15	p5	(CCCCT)3	15	14369	14383	atpH ,atpI	LSC
16	p1	(A)10	10	15729	15738	atpI ,rps2	LSC
17	p1	(A)10	10	15845	15854	atpI ,rps2	LSC
18	p1	(A)10	10	16703	16712	rps2 ,rpoC2	LSC
19	p1	(T)13	13	18892	18904	rpoC2	LSC
20	p1	(A)10	10	23317	23326	rpoC1	LSC
21	p1	(T)10	10	26693	26702	rpoB	LSC
22	p1	(C)10	10	27315	27324	rpoB,trnC-GCA	LSC
23	p1	(T)11	11	30184	30194	petN ,psbM	LSC
24	p1	(A)10	10	30335	30344	petN ,psbM	LSC
25	p1	(A)12	12	31557	31568	psbM ,trnD-GUC	LSC
26	p1	(A)11	11	32268	32278	trnE-UUC ,trnT-GGU	LSC
27	p1	(T)10	10	36732	36741	psbC ,trnS-UGA	LSC
28	p1	(A)13	13	37944	37956	trnG-GCC ,trnfM-CAU	LSC
29	p1	(T)10	10	43358	43367	psaA ,ycf3	LSC
30	p1	(T)11	11	43949	43959	psaA ,ycf3	LSC
31	p1	(A)11	11	48216	48226	rps4 ,trnT-UGU	LSC
32	c	(T)10cattttttctgaattcagctgagatttgaaatcatttttttacagttc(T)12	70	48719	48788	trnT-UGU ,trnL-UAA	LSC
33	p1	(T)11	11	50517	50527	trnF-GAA ,ndhJ	LSC
34	p1	(T)11	11	54438	54448	trnM-CAU ,atpE	LSC
35	p1	(T)10	10	56422	56431	atpB	LSC
36	p1	(T)10	10	61696	61705	psaI ,ycf4	LSC
37	p2	(TA)6	12	64084	64095	cemA ,petA	LSC
38	p1	(A)10	10	65606	65615	petA ,psbJ	LSC
39	p4	(AATA)3	12	69005	69016	trnP-UGG ,psaJ	LSC
40	p4	(TTTC)3	12	71313	71324	rpl20 ,rps12	LSC
41	p1	(A)10	10	71524	71533	rpl20 ,rps12	LSC
42	p1	(T)11	11	72035	72045	rpl20 ,rps12	LSC
43	p1	(T)10	10	74075	74084	clpP	LSC
44	p1	(A)11	11	74431	74441	clpP ,psbB	LSC
45	p4	(AAAT)3	12	78944	78955	petB ,petD	LSC
46	p1	(A)10	10	84941	84950	rpl16	LSC
47	p6	(AATCAA)3	18	88429	88446	trnI-CAU ,ycf2	IR
48	p4	(TATC)3	12	93991	94002	ycf2	IR
49	p5	(TTCTA)3	15	100746	100760	rps12 ,ycf15	IR
50	p1	(A)12	12	111210	111221	ycf1	IR
51	p1	(A)10	10	111621	111630	ycf1	IR
52	p1	(T)10	10	119374	119383	ndhA\H ,ndhF	SSC
53	p4	(ATAG)3	12	121360	121371	ndhF	SSC
54	p1	(T)12	12	130597	130608	ndhA	SSC
55	p1	(T)10	10	138070	138079	ycf1	IR
56	p1	(T)12	12	138479	138490	ycf1	IR
57	p5	(AATAG)3	15	148938	148952	ycf15 ,rps12	IR
58	p4	(AGAT)3	12	155697	155708	ycf2	IR
59	p6	(ATTTTG)3	18	161251	161268	ycf2 ,trnI-CAU	IR

## Sheet: I_tabascana
SSR nr.	SSR type	SSR	size	start	end	Location
1	p1	(T)11	11	167	177	trnH-GUG ,psbA	LSC
2	p1	(A)11	11	1490	1500	psbA ,trnK-UUU	LSC
3	p1	(A)12	12	1618	1629	psbA ,trnK-UUU	LSC
4	p1	(A)10	10	4579	4588	trnK-UUU ,rps16	LSC
5	p4	(TTGT)3	12	6460	6471	rps16 ,trnQ-UUG	LSC
6	p1	(A)15	15	7828	7842	psbK ,psbI	LSC
7	p1	(A)11	11	8082	8092	psbI ,trnS-GCU	LSC
8	p4	(AATA)3	12	9766	9777	trnG-UCC ,trnR-UCU	LSC
9	p1	(T)10	10	9953	9962	trnG-UCC ,trnR-UCU	LSC
10	p1	(T)10	10	10301	10310	trnR-UCU ,atpA	LSC
11	p1	(T)10	10	12659	12668	atpF	LSC
12	p1	(T)11	11	13314	13324	atpF ,atpH	LSC
13	p4	(CAAT)3	12	13875	13886	atpH ,atpI	LSC
14	p1	(A)10	10	15719	15728	atpI ,rps2	LSC
15	p1	(A)10	10	15835	15844	atpI ,rps2	LSC
16	p1	(T)13	13	18881	18893	rpoC2	LSC
17	p1	(T)10	10	26682	26691	rpoB	LSC
18	p1	(A)10	10	28234	28243	rpoB ,trnC-GCA	LSC
19	p1	(T)12	12	30173	30184	petN ,psbM	LSC
20	p4	(TCAA)3	12	30854	30865	psbM ,trnD-GUC	LSC
21	p1	(T)11	11	31038	31048	psbM ,trnD-GUC	LSC
22	p1	(T)11	11	36485	36495	psbC ,trnS-UGA	LSC
23	p1	(A)13	13	37696	37708	trnG-GCC ,trnfM-CAU	LSC
24	p1	(A)10	10	47917	47926	rps4 ,trnT-UGU	LSC
25	p1	(T)13	13	48481	48493	trnT-UGU ,trnL-UAA	LSC
26	p4	(GAAA)3	12	48948	48959	trnT-UGU ,trnL-UAA	LSC
27	p1	(T)12	12	50210	50221	trnF-GAA ,ndhJ	LSC
28	p1	(T)10	10	54113	54122	trnM-CAU ,atpE	LSC
29	c	(T)10caaccgtggaaacttcagaaccagaagtagtaggattgattctcataacaataataaaaaatcttttttctttc(T)13	97	56096	56192	atpB	LSC
30	p1	(T)10	10	58794	58803	rbcL ,accD	LSC
31	p1	(T)10	10	61288	61297	psaI ,ycf4	LSC
32	p2	(TA)6	12	63663	63674	cemA ,petA	LSC
33	p1	(A)10	10	65185	65194	petA ,psbJ	LSC
34	p1	(T)10	10	67981	67990	petG ,trnW-CCA	LSC
35	p4	(AATA)3	12	68590	68601	trnP-UGG ,psaJ	LSC
36	p4	(TTTC)3	12	70876	70887	rpl20 ,rps12	LSC
37	p1	(A)13	13	71097	71109	rpl20 ,rps12	LSC
38	p1	(T)10	10	71615	71624	rpl20 ,rps12	LSC
39	p1	(T)11	11	72767	72777	clpP	LSC
40	p1	(T)10	10	73657	73666	clpP	LSC
41	p1	(A)11	11	74013	74023	clpP ,psbB	LSC
42	p1	(T)11	11	77348	77358	petB	LSC
43	p4	(AAAT)3	12	78531	78542	petB ,petD	LSC
44	p6	(AATCAA)3	18	88093	88110	trnI-CAU ,ycf2	IR
45	p4	(TATC)3	12	93655	93666	ycf2	IR
46	p5	(TTCTA)3	15	100404	100418	rps12 ,ycf15	IR
47	p1	(A)12	12	110805	110816	ycf1	IR
48	p1	(A)10	10	111216	111225	ycf1	IR
49	p4	(ATAG)3	12	120914	120925	ndhF	SSC
50	c	(T)10gcttcgcttattactagcgaagcaagaaattgcattgtgggtgc(A)10	64	130143	130206	ndhA	SSC
51	p1	(T)10	10	137570	137579	ycf1	IR
52	p1	(T)12	12	137979	137990	ycf1	IR
53	p5	(AATAG)3	15	148375	148389	ycf15 ,rps12	IR
54	p4	(AGAT)3	12	155128	155139	ycf2	IR
55	p6	(ATTTTG)3	18	160682	160699	ycf2 ,trnI-CAU	IR

## Sheet: I_ramosissima
SSR nr.	SSR type	SSR	size	start	end	Location
1	p1	(A)10	10	1488	1497	psbA,trnK-UUU	LSC
2	p1	(A)13	13	1615	1627	psbA ,trnK-UUU	LSC
3	p1	(A)10	10	4576	4585	trnK-UUU,rps16	LSC
4	p4	(TTGT)3	12	6461	6472	rps16 ,trnQ-UUG	LSC
5	p1	(A)10	10	6687	6696	rps16 ,trnQ-UUG	LSC
6	p1	(A)13	13	8082	8094	psbI ,trnS-GCU	LSC
7	p4	(AATA)3	12	9760	9771	trnG-UCC ,trnR-UCU	LSC
8	p1	(A)10	10	10107	10116	trnG-UCC ,trnR-UCU	LSC
9	p1	(T)10	10	10295	10304	trnR-UCU ,atpA	LSC
10	p1	(T)10	10	12654	12663	atpF	LSC
11	p1	(T)11	11	13304	13314	atpF ,atpH	LSC
12	p4	(CAAT)3	12	13865	13876	atpH ,atpI	LSC
13	p1	(A)10	10	15709	15718	atpI ,rps2	LSC
14	p1	(A)14	14	15825	15838	atpI ,rps2	LSC
15	c	(A)10gaaacgaggaattttgaatttc(A)10	42	16656	16697	rps2 ,rpoC2	LSC
16	p1	(T)13	13	18877	18889	rpoC2	LSC
17	p1	(T)10	10	26672	26681	rpoB	LSC
18	p1	(C)10	10	27294	27303	rpoB,trnC-GCA	LSC
19	p1	(A)11	11	28225	28235	rpoB ,trnC-GCA	LSC
20	p1	(T)10	10	30161	30170	petN ,psbM	LSC
21	p1	(T)11	11	31027	31037	psbM ,trnD-GUC	LSC
22	p1	(A)10	10	31312	31321	psbM ,trnD-GUC	LSC
23	p1	(T)10	10	36470	36479	psbC ,trnS-UGA	LSC
24	p1	(A)13	13	37682	37694	trnG-GCC ,trnfM-CAU	LSC
25	p1	(A)12	12	47912	47923	rps4 ,trnT-UGU	LSC
26	p1	(T)14	14	48477	48490	trnT-UGU ,trnL-UAA	LSC
27	p4	(GAAA)3	12	48955	48966	trnT-UGU ,trnL-UAA	LSC
28	p1	(T)12	12	50217	50228	trnF-GAA ,ndhJ	LSC
29	c	(T)10caaccgtggaaacttcagaaccagaagtagtaggattgattctcataacaataataaaaaatcttttttctttc(T)14	98	56097	56194	atpB	LSC
30	p1	(T)10	10	61265	61274	psaI ,ycf4	LSC
31	p2	(TA)6	12	63647	63658	cemA ,petA	LSC
32	p1	(A)10	10	65169	65178	petA ,psbJ	LSC
33	p4	(AATA)3	12	68567	68578	trnP-UGG ,psaJ	LSC
34	p4	(TTTC)3	12	70851	70862	rpl20 ,rps12	LSC
35	c*	(A)10(AAAT)3*	19	71072	71090	rpl20 ,rps12	LSC
36	p1	(T)12	12	71591	71602	rpl20 ,rps12	LSC
37	p1	(T)10	10	72745	72754	clpP	LSC
38	p1	(T)10	10	73634	73643	clpP	LSC
39	p1	(A)10	10	73990	73999	clpP ,psbB	LSC
40	p4	(AAAT)3	12	78502	78513	petB ,petD	LSC
41	p1	(T)11	11	84124	84134	rpl16 ,rps3	LSC
42	p4	(TATC)3	12	93648	93659	ycf2	IR
43	p5	(TTCTA)4	20	100397	100416	rps12 ,ycf15	IR
44	p1	(A)12	12	110871	110882	ycf1	IR
45	p1	(A)10	10	111282	111291	ycf1	IR
46	p4	(ATAG)3	12	121004	121015	ndhF	SSC
47	c	(T)10gcttcgcttattactagcgaagcaagaaattgcattgtgggtgc(A)10	64	130229	130292	ndhA	SSC
48	p1	(T)10	10	137680	137689	ycf1	IR
49	p1	(T)12	12	138089	138100	ycf1	IR
50	p5	(AATAG)4	20	148553	148572	ycf15 ,rps12	IR
51	p4	(AGAT)3	12	155311	155322	ycf2	IR

## Sheet: I_tiliacea
SSR nr.	SSR type	SSR	size	start	end	Location
1	c	(T)10ctaattactaattagtacttatagatatttatctatatttctatattatagtataatttataattatatttataattctttctattttag(A)11	111	167	277	trnH-GUG ,psbA	LSC
2	p1	(A)11	11	1493	1503	psbA ,trnK-UUU	LSC
3	p1	(A)14	14	1621	1634	psbA ,trnK-UUU	LSC
4	p4	(TTGT)3	12	6457	6468	rps16 ,trnQ-UUG	LSC
5	p1	(A)10	10	7829	7838	psbK ,psbI	LSC
6	p1	(A)11	11	8078	8088	psbI ,trnS-GCU	LSC
7	p4	(AATA)3	12	9763	9774	trnG-UCC,trnR-UCU	LSC
8	p1	(T)10	10	10297	10306	trnR-UCU ,atpA	LSC
9	p1	(T)11	11	12656	12666	atpF	LSC
10	p1	(T)13	13	13307	13319	atpF ,atpH	LSC
11	p4	(CAAT)3	12	13870	13881	atpH ,atpI	LSC
12	p1	(A)12	12	15714	15725	atpI ,rps2	LSC
13	p1	(A)10	10	15832	15841	atpI ,rps2	LSC
14	p1	(A)10	10	16690	16699	rps2 ,rpoC2	LSC
15	p1	(T)13	13	18879	18891	rpoC2	LSC
16	p1	(T)10	10	26675	26684	rpoB	LSC
17	p1	(A)12	12	28227	28238	rpoB ,trnC-GCA	LSC
18	p1	(T)12	12	30157	30168	petN ,psbM	LSC
19	p1	(T)11	11	31018	31028	psbM ,trnD-GUC	LSC
20	p1	(A)11	11	31303	31313	psbM ,trnD-GUC	LSC
21	p1	(A)12	12	32013	32024	trnE-UUC ,trnT-GGU	LSC
22	p1	(T)11	11	36471	36481	psbC ,trnS-UGA	LSC
23	p1	(A)13	13	37676	37688	trnG-GCC ,trnfM-CAU	LSC
24	p1	(T)10	10	43647	43656	psaA ,ycf3	LSC
25	p1	(A)12	12	47913	47924	rps4 ,trnT-UGU	LSC
26	c	(T)10cattttttctgaattcagctgagatttgaaatcatttttttacagttc(T)12	70	48433	48502	trnT-UGU ,trnF-GAA	LSC
27	p4	(GAAA)3	12	48957	48968	trnT-UGU ,trnF-GAA	LSC
28	p1	(T)14	14	50219	50232	trnF-GAA ,ndhJ	LSC
29	p1	(A)10	10	52319	52328	ndhC ,trnM-CAU	LSC
30	c	(T)10caaccgtggaaacttcagaaccagaagtagtaggattgattctcataacaataataaaaaatcttttttctttc(T)15	99	56109	56207	atpB	LSC
31	p2	(TA)6	12	63635	63646	cemA ,petA	LSC
32	p1	(A)12	12	65157	65168	petA ,psbJ	LSC
33	p4	(AATA)3	12	68557	68568	trnP-UGG ,psaJ	LSC
34	p4	(TTTC)3	12	70841	70852	rpl20 ,rps12	LSC
35	p4	(AAAT)3	12	71066	71077	rpl20 ,rps12	LSC
36	p1	(T)10	10	71578	71587	rpl20 ,rps12	LSC
37	p1	(T)10	10	73618	73627	clpP	LSC
38	p1	(A)10	10	73974	73983	clpP ,psbB	LSC
39	p4	(AAAT)3	12	78486	78497	petB ,petD	LSC
40	p1	(T)10	10	84113	84122	rpl16	LSC
41	p6	(AATCAA)3	18	88081	88098	trnI-CAU ,ycf2	IR
42	p4	(TATC)3	12	93622	93633	ycf2	IR
43	p5	(TTCTA)4	20	100371	100390	rps12 ,ycf15	IR
44	p1	(A)12	12	110777	110788	ycf1	IR
45	p1	(A)10	10	111188	111197	ycf1	IR
46	p4	(ATAG)3	12	120920	120931	ndhF	SSC
47	c	(T)12gcttcgcttattactagcgaagcaagaaattgcattgtgggtgc(A)10	66	130142	130207	ndhA	SSC
48	p1	(T)10	10	137595	137604	ycf1	IR
49	p1	(T)12	12	138004	138015	ycf1	IR
50	p5	(AATAG)4	20	148400	148419	ycf15 ,rps12	IR
51	p4	(AGAT)3	12	155158	155169	ycf2	IR
52	p6	(ATTTTG)3	18	160691	160708	ycf2 ,trnI-CAU	IR

## Sheet: I_trifida
SSR nr.	SSR type	SSR	size	start	end	Location
1	p1	(T)12	12	167	178	trnH-GUG ,psbA	LSC
2	p1	(A)11	11	1491	1501	psbA,trnK-UUU	LSC
3	p1	(A)11	11	1619	1629	psbA,trnK-UUU	LSC
4	p1	(A)10	10	4382	4391	trnK-UUU ,rps16	LSC
5	p4	(TTGT)3	12	6472	6483	rps16 ,trnQ-UUG	LSC
6	p1	(A)14	14	7841	7854	psbK ,psbI	LSC
7	p1	(A)12	12	8094	8105	psbI ,trnS-GCU	LSC
8	p4	(AATA)3	12	9779	9790	trnG-UCC, trnR-UCU	LSC
9	p1	(T)11	11	10313	10323	trnR-UCU ,atpA	LSC
10	p1	(T)12	12	12672	12683	atpF	LSC
11	p1	(T)10	10	13329	13338	atpF ,atpH	LSC
12	p4	(CAAT)3	12	13889	13900	atpH ,atpI	LSC
13	p1	(A)10	10	15733	15742	atpI ,rps2	LSC
14	p1	(A)10	10	15849	15858	atpI ,rps2	LSC
15	p1	(A)10	10	16707	16716	rps2 ,rpoC2	LSC
16	p1	(T)13	13	18896	18908	rpoC2	LSC
17	p1	(T)10	10	26697	26706	rpoB	LSC
18	p1	(A)10	10	28249	28258	rpoB ,trnC-GCA	LSC
19	p1	(T)10	10	30188	30197	petN ,psbM	LSC
20	p4	(TCAA)3	12	30867	30878	psbM ,trnD-GUC	LSC
21	p1	(T)10	10	31051	31060	psbM ,trnD-GUC	LSC
22	p1	(T)11	11	36497	36507	psbC ,trnS-UGA	LSC
23	p1	(A)14	14	37708	37721	trnG-GCC ,trnfM-CAU	LSC
24	p1	(A)11	11	47930	47940	rps4 ,trnT-UGU	LSC
25	c	(T)10cattttttctgaattcagctgagatttgaaatcatttttttacagttc(T)13	71	48438	48508	trnT-UGU ,trnL-UAA	LSC
26	p4	(GAAA)3	12	48963	48974	trnT-UGU ,trnL-UAA	LSC
27	p1	(T)13	13	50225	50237	trnF-GAA ,ndhJ	LSC
28	p1	(T)10	10	54129	54138	trnM-CAU ,atpE	LSC
29	c	(T)10caaccgtggaaacttcagaaccagaagtagtaggattgattctcataacaataataaaaaatcttttttctttc(T)13	97	56112	56208	atpB,atpB/rbcL	LSC
30	p1	(T)11	11	58533	58543	rbcL ,accD	LSC
31	p1	(T)11	11	61299	61309	psaI ,ycf4	LSC
32	p2	(TA)6	12	63675	63686	cemA ,petA	LSC
33	p1	(A)12	12	65197	65208	petA ,psbJ	LSC
34	c	(AATA)3aaagaatagtcaaaggaaaagagttttcatatagattagatacaaaatatacaaatacatagtcgt(A)10	88	68598	68685	trnP-UGG ,psaJ	LSC
35	p4	(TTTC)3	12	70885	70896	rpl20 ,rps12	LSC
36	p1	(A)16	16	71106	71121	rpl20 ,rps12	LSC
37	p1	(T)11	11	71627	71637	rpl20 ,rps12	LSC
38	p1	(T)10	10	72780	72789	clpP	LSC
39	p1	(T)10	10	73669	73678	clpP	LSC
40	p1	(A)11	11	74025	74035	clpP ,psbB	LSC
41	p1	(T)10	10	77356	77365	petB	LSC
42	p4	(AAAT)3	12	78538	78549	petB ,petD	LSC
43	p1	(A)10	10	84534	84543	rpl16 ,rps3	LSC
44	p6	(AATCAA)3	18	88117	88134	trnI-CAU ,ycf2	IR
45	p4	(TATC)3	12	93679	93690	ycf2	IR
46	p1	(A)10	10	97965	97974	ndhB ,rps7	IR
47	p5	(TTCTA)4	20	100429	100448	rps12 ,ycf15	IR
48	p1	(A)12	12	110971	110982	ycf1	IR
49	p1	(A)10	10	111382	111391	ycf1	IR
50	p4	(ATAG)3	12	121079	121090	ndhF	SSC
51	p1	(A)10	10	130362	130371	ndhA	SSC
52	p1	(T)10	10	137735	137744	ycf1	IR
53	p1	(T)12	12	138144	138155	ycf1	IR
54	p5	(AATAG)4	20	148676	148695	ycf15 ,rps12	IR
55	p1	(T)10	10	151152	151161	rps7 ,ndhB	IR
56	p4	(AGAT)3	12	155435	155446	ycf2	IR
57	p6	(ATTTTG)3	18	160989	161006	ycf2 ,trnI-CAU	IR

## Sheet: I_triloba
SSR nr.	SSR type	SSR	size	start	end	Location
1	p1	(T)11	11	167	177	trnH-GUG ,psbA	LSC
2	p1	(A)10	10	1506	1515	psbA ,trnK-UUU	LSC
3	p1	(A)12	12	1633	1644	psbA ,trnK-UUU	LSC
4	p1	(A)10	10	4595	4604	trnK-UUU ,rps16	LSC
5	c	(TTGT)3taatgagatttggacaaagacatcctattgagcgaattgaattaggaccaacctccttaggttagttggttaggatccaagagacccacaaaaaac(A)10	118	6480	6597	rps16 ,trnQ-UUG	LSC
6	p1	(A)12	12	7853	7864	psbK ,psbI	LSC
7	p1	(A)10	10	8104	8113	psbI ,trnS-GCU	LSC
8	p4	(AATA)3	12	9792	9803	trnG-UCC,trnR-UCU	LSC
9	p1	(T)10	10	9979	9988	trnG-UCC,trnR-UCU	LSC
10	p1	(A)11	11	10140	10150	trnG-UCC,trnR-UCU	LSC
11	p1	(T)10	10	10329	10338	trnR-UCU ,atpA	LSC
12	p1	(T)10	10	12687	12696	atpF	LSC
13	p1	(T)13	13	13337	13349	atpF ,atpH	LSC
14	p4	(CAAT)3	12	13900	13911	atpH ,atpI	LSC
15	p1	(T)10	10	14562	14571	atpH ,atpI	LSC
16	p1	(A)12	12	15749	15760	atpI ,rps2	LSC
17	p1	(A)11	11	15867	15877	atpI ,rps2	LSC
18	p1	(A)11	11	16726	16736	rps2 ,rpoC2	LSC
19	p1	(T)13	13	18916	18928	rpoC2	LSC
20	p1	(T)10	10	26711	26720	rpoB	LSC
21	p1	(A)10	10	28263	28272	rpoB ,trnC-GCA	LSC
22	p1	(T)14	14	30192	30205	petN ,psbM	LSC
23	p1	(A)11	11	32047	32057	trnE-UUC ,trnT-GGU	LSC
24	p1	(T)10	10	36504	36513	psbC ,trnS-UGA	LSC
25	p1	(A)10	10	37716	37725	trnG-GCC ,trnfM-CAU	LSC
26	p1	(A)12	12	47943	47954	rps4 ,trnT-UGU	LSC
27	p1	(T)14	14	48509	48522	trnT-UGU ,trnL-UAA	LSC
28	p4	(GAAA)3	12	49017	49028	trnT-UGU ,trnL-UAA	LSC
29	p1	(T)11	11	50279	50289	trnF-GAA ,ndhJ	LSC
30	p1	(T)10	10	54181	54190	trnM-CAU ,atpE	LSC
31	c	(T)10caaccgtggaaacttcagaaccagaagtagtaggattgattctcataacaataataaaaaatcttttttctttc(T)14	98	56164	56261	atpB	LSC
32	p1	(T)10	10	58863	58872	rbcL ,accD	LSC
33	p1	(T)10	10	61309	61318	psaI ,ycf4	LSC
34	p1	(T)10	10	62564	62573	ycf4 ,cemA	LSC
35	p2	(TA)6	12	63691	63702	cemA ,petA	LSC
36	p1	(A)10	10	65213	65222	petA ,psbJ	LSC
37	c	(AATA)3aaagaatagtcaaaggaaaagagttttcatatagattagatacaaaatatacaaatacatagtcgt(A)10	88	68611	68698	trnP-UGG ,psaJ	LSC
38	p4	(TTTC)3	12	70896	70907	rpl20 ,rps12	LSC
39	p4	(AAAT)3	12	71122	71133	rpl20 ,rps12	LSC
40	p1	(T)11	11	71634	71644	rpl20 ,rps12	LSC
41	p1	(T)10	10	72788	72797	clpP	LSC
42	p1	(T)10	10	73677	73686	clpP	LSC
43	p1	(A)10	10	74033	74042	clpP ,psbB	LSC
44	p1	(T)10	10	77364	77373	petB	LSC
45	p4	(AAAT)3	12	78546	78557	petB ,petD	LSC
46	p1	(T)10	10	84167	84176	rpl16	LSC
47	p4	(TATC)3	12	93685	93696	ycf2	IR
48	p5	(TTCTA)3	15	100434	100448	rps12 ,ycf15	IR
49	p1	(A)12	12	110835	110846	ycf1	IR
50	p1	(A)10	10	111246	111255	ycf1	IR
51	p1	(T)10	10	118963	118972	ndhH ,ndhF	SSC
52	p4	(ATAG)3	12	120949	120960	ndhF	SSC
53	p1	(A)10	10	127517	127526	ndhG ,ndhI	SSC
54	c	(T)12gcttcgcttattactagcgaagcaagaaattgcattgtgggtgc(A)11	67	130172	130238	ndhA	SSC
55	p1	(T)10	10	137626	137635	ycf1	IR
56	p1	(T)12	12	138035	138046	ycf1	IR
57	p5	(AATAG)3	15	148431	148445	ycf15 ,rps12	IR
58	p4	(AGAT)3	12	155184	155195	ycf2	IR

## Sheet: I_X_leucantha
SSR nr.	SSR type	SSR	size	start	end	Location
1	p1	(T)18	18	167	184	trnH-GUG ,psbA	LSC
2	p1	(A)12	12	1513	1524	psbA, trnK-UUU	LSC
3	p1	(A)14	14	1642	1655	psbA, trnK-UUU	LSC
4	c	(TTGT)3taatgagatttggacaaagacatcctattgagcgaattgaattaggaccaacctccttaggttagttggttaggatccaagagacccacaaaaaac(A)12	120	6482	6601	rps16 ,trnQ-UUG	LSC
5	p1	(A)10	10	7857	7866	psbK ,psbI	LSC
6	p4	(AATA)3	12	9786	9797	trnG-UCC ,trnR-UCU	LSC
7	p1	(T)11	11	9973	9983	trnG-UCC ,trnR-UCU	LSC
8	p1	(A)10	10	10135	10144	trnG-UCC ,trnR-UCU	LSC
9	p1	(T)11	11	13328	13338	atpF ,atpH	LSC
10	p4	(CAAT)3	12	13889	13900	atpH ,atpI	LSC
11	p1	(T)10	10	14551	14560	atpH ,atpI	LSC
12	p1	(A)10	10	15738	15747	atpI ,rps2	LSC
13	p1	(A)11	11	15854	15864	atpI ,rps2	LSC
14	p1	(A)11	11	16713	16723	rps2 ,rpoC2	LSC
15	p1	(T)13	13	18903	18915	rpoC2	LSC
16	p1	(T)10	10	26698	26707	rpoB	LSC
17	p1	(A)10	10	28250	28259	rpoB ,trnC-GCA	LSC
18	p1	(T)13	13	30179	30191	petN ,psbM	LSC
19	p1	(A)11	11	31320	31330	psbM ,trnD-GUC	LSC
20	p1	(A)10	10	32030	32039	trnE-UUC ,trnT-GGU	LSC
21	p1	(T)10	10	36486	36495	psbC ,trnS-UGA	LSC
22	p1	(A)14	14	37698	37711	trnG-GCC ,trnfM-CAU	LSC
23	p1	(A)12	12	47929	47940	rps4 ,trnT-UGU	LSC
24	p1	(T)14	14	48495	48508	trnT-UGU ,trnL-UAA	LSC
25	p4	(GAAA)3	12	48987	48998	trnT-UGU ,trnL-UAA	LSC
26	p1	(T)10	10	50249	50258	trnF-GAA ,ndhJ	LSC
27	c	(T)10caaccgtggaaacttcagaaccagaagtagtaggattgattctcataacaataataaaaaatcttttttctttc(T)14	98	56132	56229	atpB, atpB/rbcL	LSC
28	p1	(T)10	10	58831	58840	rbcL ,accD	LSC
29	p1	(T)11	11	61277	61287	psaI ,ycf4	LSC
30	p2	(TA)6	12	63660	63671	cemA ,petA	LSC
31	p1	(A)12	12	65182	65193	petA ,psbJ	LSC
32	p4	(AATA)3	12	68582	68593	trnP-UGG ,psaJ	LSC
33	p4	(TTTC)3	12	70866	70877	rpl20 ,rps12	LSC
34	c	(A)12(TAAA)3	24	71087	71110	rpl20 ,rps12	LSC
35	p1	(T)11	11	71608	71618	rpl20 ,rps12	LSC
36	p1	(T)10	10	72762	72771	clpP	LSC
37	p1	(T)10	10	73651	73660	clpP	LSC
38	p1	(A)10	10	74007	74016	clpP ,psbB	LSC
39	p1	(T)10	10	77338	77347	petB	LSC
40	p4	(AAAT)3	12	78520	78531	petB ,petD	LSC
41	p6	(AATCAA)3	18	88058	88075	trnI-CAU ,ycf2	IR
42	p4	(TATC)3	12	93620	93631	ycf2	IR
43	p5	(TTCTA)3	15	100369	100383	rps12 ,ycf15	IR
44	p1	(A)12	12	110838	110849	ycf1	IR
45	p1	(A)10	10	111249	111258	ycf1	IR
46	p1	(T)10	10	118966	118975	ndhH ,ndhF	SSC
47	p4	(ATAG)3	12	120952	120963	ndhF	SSC
48	p1	(A)11	11	129973	129983	ndhA	SSC
49	c	(T)12gcttcgcttattactagcgaagcaagaaattgcattgtgggtgc(A)11	67	130169	130235	ndhA	SSC
50	p1	(T)10	10	137623	137632	ycf1	IR
51	p1	(T)12	12	138032	138043	ycf1	IR
52	p5	(AATAG)3	15	148496	148510	ycf15 ,rps12	IR
53	p4	(AGAT)3	12	155249	155260	ycf2	IR
54	p6	(ATTTTG)3	18	160803	160820	ycf2 ,trnI-CAU	IR

[truncated: 34 more sheets: I_batatas, I_nil, I_purpurea, I_alba_JRIW_27755, I_biflora_AH_302, I_gracilis_ME_2940, I_grandifolia_CIP460322, I_indica_BH_19551, I_littoralis_Anon_152892, I_malvaeoides_EH_6116, I_ramosissima_JRIW_27942, I_sepacuitensis_MP_1020, I_tenuissima_AHC_495, I_tiliacea_CIP460524, I_batatas(KF242474), I_batatas(KF242475), I_amnicola, I_argillicola, I_cairica, I_diamantinensis …]
